# Supplementary material for: Enantioselective functionalization of unactivated C(sp3)–H bonds through copper-catalyzed diyne cyclization by kinetic resolution
Source: Nat Commun. 2024 Mar 12;15:2232. doi: 10.1038/s41467-024-46288-7 (PMC10933314; doi:10.1038/s41467-024-46288-7)
Supplement: Supplementary file 3 — Source Data [file 41467_2024_46288_MOESM3_ESM.xlsx]

## Sheet: Sheet1
Molecular Geometries and Energies
SMD(solvent=mxylene)-PBE0-D3/Def2-TZVP//SMD (solvent =mxylene)-B3LYP-D3/6-31G(d,p)
(-)-1a	(+)-1a	(-)-A	(+)-A	(-)-TSA	(+)-TSA	(-)-B	(+)-B	(-)-TSB	(+)-TSB	(-)-C	(+)-C	(-)-TSC	(+)-TSC	(-)-2a	(+)-2a	(-)-TSC’	(-)-C’	(-)-2ad
Imaginary frequency: NO	Imaginary frequency: NO	Imaginary frequency: NO	Imaginary frequency: NO	Imaginary frequency: 444.2i	Imaginary frequency: 458.46i	Imaginary frequency: NO	Imaginary frequency: NO	Imaginary frequency: 404.63i	Imaginary frequency: 471.14i	Imaginary frequency: NO	Imaginary frequency: NO	Imaginary frequency: 661.29i	Imaginary frequency: 677.29i	Imaginary frequency: NO	Imaginary frequency: NO	Imaginary frequency: 638.04i	Imaginary frequency: NO	Imaginary frequency: NO
N -1.41873800 0.46264000 -1.40408900	N -1.00374900 0.33833600 -1.52018800	N 1.12344400 1.89399900 -1.86378300	N 1.41841000 1.81720300 -1.03537000	N 2.61237500 -0.18436000 1.28507800	N 2.58366900 -0.60817800 0.84807300	N 2.26337300 0.93395300 -1.69459900	N 2.11975900 -0.98174700 -1.48345900	Cu 0.70491400 -0.11364300 -0.26026500	Cu -0.63568500 0.74256400 -0.48578000	Cu -1.00593600 0.79600800 -0.20278700	N 2.04983100 -1.48075600 -1.43797100	H -3.77739300 -0.63210500 2.00421000	N 1.73118100 -0.10416300 2.10470200	N -2.51153900 0.54247400 -1.38010200	N -1.49073000 0.12892000 -2.08696300	H -4.18049600 -0.86203900 1.05774600	H 4.08383400 -0.43496200 -2.10175000	C 1.33460600 -0.22005700 -1.56719800
S -3.14506600 0.71367700 -1.65809600	S -2.40875100 0.38371500 -2.52298900	S 0.41326900 1.51289200 -3.38326100	S 1.29715400 1.69585500 -2.76834400	S 2.54427500 -0.89975200 2.82467300	S 2.52675500 -0.78585900 2.55949700	S 1.70013900 1.05354100 -3.27821300	S 1.49705100 -1.89201000 -2.74346300	N 2.42222800 -1.19247400 0.05480200	N -2.33300400 1.82992100 -0.42500500	N -3.00177700 0.86604800 -0.03745100	S 1.40387500 -2.20644600 -2.85746300	C -3.58308500 0.77801700 1.32613700	S 0.95674200 0.23486100 3.56549000	S -3.05027100 2.15115800 -1.17314600	S -3.09130900 -0.26242000 -2.56231000	C -3.88572900 0.61053200 0.60729600	C 3.84234800 0.36715200 -1.39052900	N 1.99616800 -1.45271700 -1.47649100
O -3.59257900 -0.30105100 -2.62006900	O -2.25023900 -0.73373000 -3.46363200	O 0.39589400 0.04563000 -3.48896300	O 1.26855600 0.25884300 -3.08758600	O 1.36204800 -1.78298900 2.84102900	O 1.12127100 -1.10175800 2.88990200	O 2.83452700 1.54818900 -4.08292500	O 2.57017800 -1.98999200 -3.75056300	N 1.84511700 1.69071100 0.28057400	N -1.72283900 -0.87484900 0.45133800	N -1.08356800 -1.30056600 -0.06341000	O 2.53870900 -2.33432500 -3.78058400	O -3.83259400 -1.62306200 2.55812800	O 1.43684000 -0.75972400 4.53857500	O -4.20171500 2.08235700 -0.26389300	O -3.04771200 -1.65728500 -3.02120300	O -4.38656900 -1.90882800 1.44530600	Cu -0.28809000 0.50265400 -0.45182600	S 3.60687100 -1.51226500 -0.90081200
O -3.27843300 2.13492900 -2.00611500	O -2.48258200 1.76730600 -3.01161000	O 1.13654200 2.31038400 -4.38768200	O 2.35425100 2.54484100 -3.33910800	O 2.65373100 0.12453100 3.88573300	O 3.14905800 0.37214200 3.23728400	O 0.45353400 1.84095500 -3.25839100	O 0.20489900 -1.30088100 -3.13818100	C -4.76694500 0.20942600 -0.36141600	C 4.46890700 -0.92530700 0.06530000	N 1.49382100 1.59173700 -1.53644200	O 0.20628500 -1.45417100 -3.24973400	Cu 0.51973800 0.52947500 0.40177600	O -0.48793700 0.35060000 3.31656900	O -3.21105800 2.69723900 -2.52772000	O -3.52027000 0.80151200 -3.47989400	Cu 0.34794900 0.55087200 0.37973600	N -2.04886700 -0.32391700 0.14663100	O 4.38856400 -0.63167600 -1.77794100
C -3.87272100 0.40463200 -0.06967600	C -3.78252900 0.05708200 -1.45199100	C -1.26310200 2.10658900 -3.29359000	C -0.29482400 2.38785900 -3.17597300	C 4.02669200 -1.87918500 2.80934000	C 3.50045700 -2.24250400 2.85400300	C 1.31274500 -0.61145300 -3.77232000	C 1.15094600 -3.52118000 -2.09563200	C -5.43548200 0.55471800 -2.74583300	C 5.07719400 -2.13924700 -2.04386300	S 0.76216700 2.10043700 -3.00742600	C 0.92265700 -3.80015800 -2.24408300	N 2.20619800 -0.37171300 -0.23419700	C 1.62268700 1.83576500 3.97359200	C -1.69114800 2.95182700 -0.34988700	C -4.00106300 -0.14581000 -1.03788700	N 2.04379600 -0.39081500 -0.34603800	N -1.23131800 2.39352500 -0.36066000	O 3.94403900 -2.93834700 -0.79780900
C -3.68770300 1.35516900 0.94237600	C -4.22101200 1.07583700 -0.59827200	C -1.49359000 3.46700300 -3.05255500	C -0.47634300 3.77497500 -3.13366400	C 5.18642700 -1.40162500 3.42283800	C 4.64992100 -2.17294700 3.63980700	C 0.01622600 -1.09440600 -3.57270300	C 0.17007200 -3.64558400 -1.10611600	H -5.44691800 0.25295700 -1.49994600	H 4.99575600 -1.75867000 -0.79795100	O -0.55985500 1.46818700 -3.09946200	C -0.16899600 -3.86559900 -1.37056000	N 1.53842200 2.41514900 0.04882800	C 1.44718700 2.88236400 3.06041200	C -0.53880500 3.24080900 -1.08602100	C -4.64051400 1.05508600 -0.71710000	N 1.60393400 2.19617300 0.79180300	N 2.44302000 0.76890500 -1.61398200	C 3.48216400 -0.78069200 0.71459100
C -4.51920600 -0.81017700 0.17242800	C -4.29602500 -1.23993700 -1.37558500	C -2.31480400 1.20967600 -3.48461600	C -1.34177400 1.52840500 -3.51741700	C 4.01742400 -3.07535300 2.08945200	C 3.06230000 -3.44695800 2.29835300	C 2.34689700 -1.45438500 -4.18930200	C 1.89359100 -4.62152200 -2.52441600	N -1.59908200 0.35242100 -2.06464600	N 1.66149600 -0.34482700 -2.07400100	O 1.77545100 1.86912200 -4.04481100	C 1.69209800 -4.92175700 -2.55327000	N -2.20297700 1.06533800 1.55603700	C 2.35841400 1.99952900 5.14628900	C -1.76075700 3.18716000 1.02577400	C -3.92488600 -1.20276100 -0.12808000	N -2.57658700 0.86076300 1.13862900	S 1.91096900 1.03408800 -3.23829700	C 3.92972600 0.52670100 0.91455200
C -4.16970200 1.07129800 2.21585200	C -5.19510300 0.77525500 0.34819100	C -2.80571700 3.91772100 -2.97296300	C -1.73782800 4.29571300 -3.39704100	C 6.36322100 -2.13404600 3.28489800	C 5.38669600 -3.33751500 3.84790300	C -0.23739300 -2.44205300 -3.80133900	C -0.03552200 -4.88905200 -0.51727000	S -0.83145200 -0.23411400 -3.42888900	S 1.04836600 0.17058200 -3.56076600	C 0.56385900 3.84107300 -2.72142800	C -0.47774900 -5.08991600 -0.78964300	S -1.63177500 1.60434400 3.06974100	C 2.03388700 4.11146000 3.33877400	C 0.56272300 3.77260000 -0.42157300	C -5.21950900 1.18627900 0.54179800	S -2.32575500 1.13215700 2.80339400	O 3.06170200 1.64806600 -3.91326300	C 2.82211400 -1.49428700 1.71974300
H -3.17685500 2.29049600 0.74080800	H -3.80781600 2.07587400 -0.66883200	H -0.67412500 4.16582000 -2.92683100	H 0.34436500 4.44126200 -2.90357900	H 5.17129100 -0.47413200 3.98416100	H 4.96732500 -1.22904500 4.06777500	H -0.77221000 -0.43350000 -3.23010500	H -0.41172200 -2.78540800 -0.79372600	O 0.62154200 -0.21136500 -3.18210200	O -0.41805400 0.25538900 -3.45200100	C 1.45326100 4.73831500 -3.31721600	H -0.74833200 -2.97914600 -1.13337600	O -2.66449700 2.51258800 3.59199900	H 0.88541000 2.73360200 2.14361000	H -0.49580800 3.04803900 -2.15189400	H -4.67738700 1.86831800 -1.43314000	O -3.38744000 2.05757200 3.22981400	O 0.62423200 1.73618200 -3.18128700	C 3.70254500 1.12739600 2.15075600
C -4.99593800 -1.06845500 1.45547500	C -5.27368000 -1.51437200 -0.42247900	C -3.62358300 1.69149400 -3.41888500	C -2.59513700 2.07722200 -3.79458500	C 5.20452800 -3.78906300 1.95918900	C 3.81512300 -4.59620900 2.51213600	C 2.07271300 -2.80619400 -4.39629100	C 1.65721700 -5.86344600 -1.93584200	O -1.36604400 0.51626900 -4.57945200	O 1.63506700 -0.72480500 -4.57468500	C -0.42436100 4.26123700 -1.82520700	C 1.35156600 -6.14150000 -1.97034700	O -0.25721000 2.09520200 2.89196800	C 2.92730200 3.24612000 5.40954400	C -0.64807600 3.72584100 1.66769000	C -4.50168300 -1.04399600 1.13018600	O -0.91981200 1.51341200 2.99865700	C 1.66931700 -0.62876500 -3.80511500	H 4.43239500 1.06539500 0.12006500
H -4.65021600 -1.53430600 -0.62295300	H -3.92853100 -2.01821600 -2.03409800	H -2.12212400 0.15811200 -3.66140900	H -1.19178300 0.45502700 -3.54946400	H 3.10286200 -3.43409800 1.63473700	H 2.15362400 -3.48197300 1.71036800	H 3.34462500 -1.06359200 -4.35647200	H 2.64521100 -4.50819100 -3.29730600	C -1.33854500 -1.94066800 -3.57482500	C 1.71412200 1.80840300 -3.78426900	C 1.34173500 6.09049100 -3.00578300	H 2.54012300 -4.84129600 -3.22355700	C -1.58793800 0.12703300 4.05835400	H 2.49541700 1.16975600 5.83015500	H -2.66213500 2.95267600 1.57987900	H -3.42160100 -2.12659600 -0.38825500	C -2.59875100 -0.45878300 3.54817700	C 2.73091900 -1.30472500 -4.41379900	C 2.59699700 -0.86939800 2.94249100
C -4.82773300 -0.13899000 2.49276300	C -5.73171100 -0.51915100 0.45460100	C -3.88999100 3.04015800 -3.15276900	C -2.81866200 3.45773600 -3.72061900	C 6.39523900 -3.32415300 2.54070400	C 4.99065400 -4.55846500 3.28141600	C 0.78397100 -3.32047700 -4.19372800	C 0.70465900 -6.01351300 -0.91736800	C -0.99990000 -2.83290100 -2.54985300	C 2.85447100 1.97818000 -4.57371300	H 2.21399300 4.38539500 -4.00391300	C 0.27319900 -6.24236300 -1.07946500	C -2.52597300 -0.05316000 5.07533700	C 2.77932200 4.31360400 4.51373500	C 0.52629900 4.02449900 0.95875800	C -5.15133200 0.14762600 1.48536800	C -3.72235200 -0.65774600 4.34821900	C 0.48018500 -1.27760400 -3.45960300	C 3.02720600 0.44757000 3.17549800
H -4.03273400 1.79901200 3.01019000	H -5.54292000 1.55508100 1.01927300	H -2.99452000 4.96841500 -2.77317200	H -1.88741100 5.37060300 -3.35480000	H 7.27336700 -1.77054900 3.75253800	H 6.28507500 -3.29647800 4.45660600	H -1.23935100 -2.82312200 -3.65633100	H -0.78555700 -4.98777200 0.26034100	C -2.11869200 -2.34027500 -4.66012600	C 1.17148200 2.86733700 -3.04659700	C -0.50632400 5.61738600 -1.52186200	H -1.31236400 -5.15194300 -0.09966700	C -0.67729500 -0.87685900 3.70800200	H 1.92111100 4.92517100 2.62892200	H 1.46702300 3.98909600 -0.98231300	H -5.72000000 2.11409400 0.80283800	C -1.71468400 -1.50244200 3.24146000	C 2.58624400 -2.66353300 -4.68445700	H 4.04017100 2.14606000 2.31492500
H -5.50255200 -2.00812000 1.65433300	H -5.67952600 -2.51908000 -0.35205500	H -4.44751700 1.00297800 -3.56175200	H -3.41506600 1.41766600 -4.05073200	H 5.20872600 -4.71516700 1.39194600	H 3.48699800 -5.53623400 2.07800100	H 2.87177000 -3.46815400 -4.71723700	H 2.22682900 -6.72639600 -2.26862100	C -1.47107500 -4.13982600 -2.62257000	C 3.44977400 3.23717700 -4.63551600	H -1.09918500 3.54753700 -1.36291200	H 1.93937500 -7.02426000 -2.20346500	C -2.55505800 -1.27647400 5.74801800	H 3.50368100 3.38541000 6.31931600	H -0.69009500 3.91190100 2.73674200	H -4.43891400 -1.85620700 1.84820900	C -3.96308300 -1.93242900 4.86168400	H 3.64753100 -0.78175900 -4.66387600	H 2.07349200 -1.40930600 3.72589200
C -5.36608400 -0.41887700 3.87058800	C -6.79768100 -0.82344800 1.47330100	C -5.30230700 3.55246300 -3.05458400	C -4.18098700 4.04481000 -3.97753700	C 7.69089700 -4.06555300 2.34327800	C 5.82028400 -5.80099000 3.47126000	C 0.48883300 -4.78958000 -4.34773200	C 0.48633600 -7.34432000 -0.24552300	H -0.39774100 -2.50903200 -1.70613300	H 3.26666800 1.14203900 -5.12721000	C 0.37122700 6.54795000 -2.10036100	C -0.09812200 -7.56276600 -0.45822100	H -3.22745100 0.73555900 5.32249700	C 3.38849500 5.66041800 4.80223400	C 1.71605800 4.62120200 1.66355400	C -5.77891300 0.31137800 2.84428200	H -4.40003600 0.16235700 4.55582300	C 0.36567300 -2.63689500 -3.73019000	C 2.78850300 1.10799800 4.50747300
H -4.74980800 0.05210700 4.64165600	H -6.66094100 -0.22896500 2.38120500	H -5.46144000 4.38737500 -3.74561400	H -4.13954800 4.78463500 -4.78453500	H 8.26087700 -3.61492100 1.52122500	H 6.52288200 -5.92028300 2.63714400	H 0.39116000 -5.25855800 -3.36074500	H 1.04537100 -7.39423300 0.69711300	C -2.57097000 -3.65861800 -4.71636600	C 1.78915700 4.11252500 -3.11712800	H 2.02184700 6.80064800 -3.46694400	H -0.44366700 -7.43149900 0.57157500	C -0.73680900 -2.09346300 4.38011600	H 3.81598000 6.10222700 3.89676300	H 2.64234900 4.42455000 1.11796800	H -5.63249300 1.32614700 3.22643500	C -1.98571900 -2.76795100 3.75254500	C 1.41050800 -3.34875500 -4.33946400	H 3.62417000 0.90670400 5.18913000
H -6.38131000 -0.01545800 3.97132100	H -7.78924100 -0.58196200 1.07073200	H -6.02952900 2.76915800 -3.28266200	H -4.90615600 3.27445100 -4.25057100	H 8.31842900 -4.01737100 3.23803800	H 6.40812100 -5.75299600 4.39195600	H -0.45859500 -4.95046400 -4.87170400	H -0.56997000 -7.49620000 -0.00316600	H -2.37783900 -1.63140200 -5.43802700	H 0.30149400 2.71502000 -2.41565000	H -1.26025400 5.95796200 -0.82064700	H -0.91774600 -8.02982700 -1.01814000	C -1.67375600 -2.31305300 5.40565300	H 2.62391400 6.35521000 5.17077500	H 1.60278500 5.70912800 1.74737600	H -6.86060600 0.13735200 2.79052400	C -3.10889700 -3.00230800 4.56788200	H 3.40175500 -3.20108100 -5.15916200	H 2.70393600 2.19336200 4.40341100
H -5.41823200 -1.49310100 4.06788700	H -6.80073700 -1.88303600 1.74288700	H -5.50816800 3.92325800 -2.04456300	H -4.54997200 4.56103100 -3.08443200	H 7.51824700 -5.11498300 2.09024200	H 5.19413500 -6.69744100 3.49988300	H 1.28379600 -5.30814400 -4.88998900	H 0.82429200 -8.17251300 -0.87441000	C -2.26149500 -4.57311600 -3.70055400	C 2.93103900 4.31815300 -3.90857900	C 0.29168500 8.00937800 -1.74574500	H 0.74450100 -8.25920300 -0.46123600	H -3.28015800 -1.42897100 6.54173900	H 4.17119800 5.59240800 5.56226500	H 1.81592500 4.22551400 2.67848000	H -5.36348400 -0.39809700 3.56467700	H -4.83604800 -2.09796900 5.48580500	H -0.54381400 -3.15528400 -3.45395500	H 1.87965800 0.72795700 4.98236900
C -0.80280700 1.59346000 -0.97734700	C -0.73241900 1.45327300 -0.81118900	C 1.42666100 0.85196400 -1.04878900	C 1.45703300 0.59673900 -0.41436600	C 1.41805800 0.39472800 0.83527800	C 1.45871300 0.15235100 0.41804700	C 1.42461500 0.25426000 -0.74877900	C 1.29711100 -0.58094200 -0.40379600	H -1.22859000 -4.83439800 -1.82535800	H 4.33441200 3.37816700 -5.24969700	H 1.13716000 8.29485100 -1.10841200	C 1.30706700 -0.87279400 -0.48602600	H -0.04568400 -2.88370100 4.10510700	C 1.27240200 0.30582400 0.83645000	C -1.50612800 0.26809500 -2.34935300	C -1.28745000 1.43300800 -1.54728400	H -1.32274300 -3.59132200 3.51083900	C 1.25798400 -4.81757100 -4.63431000	C 1.04311000 -2.40497700 -1.03804400
C -0.26368300 2.62056900 -0.61740400	C -0.41031300 2.41671100 -0.14651800	C 2.14742900 0.23465600 -0.23889500	C 1.98054100 -0.24577100 0.34023700	C 1.36764800 1.60089700 0.36419000	C 1.57428600 1.37228200 -0.00013300	C 2.23097700 -0.49988500 0.05542800	C 2.11121400 -0.24780200 0.65116100	H -3.17995100 -3.97644500 -5.55773100	H 1.38627000 4.93700600 -2.53875500	H 0.33944400 8.63540000 -2.64252600	C 2.20406600 -0.69624300 0.66347100	C -1.70577700 -3.63274700 6.12959500	C 2.42191600 0.30296800 0.02078900	C -0.67418300 -0.70871100 -1.86524900	C -0.42605800 1.35170800 -0.48696800	C -3.36543800 -4.38037000 5.11715600	H 0.93360300 -4.96689200 -5.67157600	C -0.19196700 -1.80438600 -0.96687800
C 0.33839200 3.84224700 -0.19445500	C -0.00932200 3.54281000 0.62767100	C 3.24583900 -0.40877800 0.41887000	C 2.85513200 -1.10987900 1.07388900	C 0.66979200 2.66429300 -0.29589600	C 0.97204500 2.57422000 -0.49809100	C 1.78517400 -1.35323200 1.18539500	C 1.62585200 0.11768000 2.01052000	C -2.74275200 -5.99941900 -3.76210500	C 3.56724100 5.68124100 -3.98846900	H -0.62978300 8.24194600 -1.20597100	C 1.69566400 -0.33758400 2.01544500	H -0.87839500 -3.69433500 6.84694600	C 2.43861700 0.68552100 -1.41531400	C 0.50881100 -1.33736500 -2.50316700	C 0.05582700 2.44549600 0.39033200	H -3.21450700 -5.14396100 4.34750000	H 2.20576900 -5.34950800 -4.51004100	C -1.47457400 -2.43215500 -0.56435800
C 1.63770600 3.82922400 0.36977100	C 1.24972800 3.51746500 1.27768400	C 4.30225800 -0.92916500 -0.37163700	C 3.89470600 -1.77781700 0.38186500	C 0.46978000 2.62607200 -1.70059800	C 0.63522700 2.69742700 -1.86911400	C 1.98982200 -0.93141900 2.51629000	C 1.83829600 1.40111100 2.56413300	H -3.06538700 -6.34973700 -2.77660100	H 3.45741200 6.22587000 -3.04607200	C 0.80200700 1.34976300 -0.40084600	C 2.02304400 0.88562600 2.63591400	H -2.63905700 -3.76590800 6.68265900	C 2.01010200 -0.23215200 -2.39829900	C 0.44160000 -2.69333300 -2.89296100	C 1.14330300 3.25548000 0.00494300	H -2.66744100 -4.60298700 5.93321800	H 0.50709600 -5.27557900 -3.98439000	C -2.57042300 -2.42901500 -1.45661900
C -0.38260800 5.05397900 -0.33944400	C -0.87043800 4.66148200 0.73706700	C 3.26633200 -0.50622000 1.83224600	C 2.66904600 -1.27404500 2.46915200	C 0.25505400 3.78395500 0.46857500	C 0.78312700 3.65006400 0.40537300	C 1.17238800 -2.59694900 0.91525600	C 0.91926000 -0.85793100 2.76279400	H -3.57400600 -6.11333300 -4.46293900	H 4.63089700 5.61295500 -4.23308300	C 1.80716000 1.24457700 0.66363700	C 0.86417300 -1.27687100 2.67467400	H -1.58893900 -4.46697800 5.43088100	C 2.88220500 1.97321300 -1.78662200	C 1.71984200 -0.61839100 -2.61407900	C -0.56403100 2.61445600 1.64821000	H -4.38128300 -4.47405600 5.50922400	C 1.59909000 0.25263800 -0.66996800	C -1.62222400 -2.96122700 0.74053800
C 2.19951800 5.04149900 0.77970000	C 1.62840200 4.62975000 2.03430500	C 5.36743800 -1.55871100 0.27779600	C 4.74185600 -2.61655200 1.11154600	C -0.19549900 3.69144900 -2.31105500	C 0.07719400 3.89894800 -2.31204900	C 1.54319100 -1.74583500 3.56478000	C 1.33364700 1.69653800 3.83825900	H -1.93456900 -6.66364200 -4.09208500	H 3.08709300 6.28237700 -4.77059500	C 1.42900000 1.22612600 2.10176900	C 1.49828900 1.16057500 3.90702700	C -1.38422900 0.37144300 0.64623000	C 2.03814800 0.14817300 -3.74625600	C 1.58851600 -3.31127900 -3.40620200	C 1.59548500 4.24252500 0.89046100	C -1.57544600 0.35704400 0.29111400	C 2.45431600 -0.35182200 0.34701100	C -3.79668000 -2.95898700 -1.03449200
C 0.21917500 6.24228200 0.08361500	C -0.44634700 5.75485500 1.49725100	C 4.35138100 -1.14333300 2.43895900	C 3.53998500 -2.12153600 3.15742500	C -0.38797600 4.83890900 -0.18411000	C 0.23931100 4.84103500 -0.08249000	C 0.72051300 -3.37972800 1.98716600	C 0.41095700 -0.51937800 4.02405300	C -1.16947900 -0.03052000 -0.75465100	C 1.19576000 0.29202100 -0.88394700	C 0.78862000 2.38190000 2.62127200	C 0.35125200 -0.96145800 3.93844800	C -2.27256100 -0.24063000 -0.26282300	C 2.89645500 2.32319900 -3.14327600	C 2.84916300 -1.27183400 -3.12458500	C -0.08527500 3.61088300 2.50784600	C -2.26212700 -0.07291200 -0.86481700	C 1.92568900 -1.07402000 1.53404100	C -2.86488600 -3.47676700 1.12761400
C 1.50028100 6.24146500 0.63870900	C 0.79188100 5.74266600 2.14266900	C 5.39161000 -1.66974300 1.66875800	C 4.56681800 -2.79026700 2.48467400	C -0.61746900 4.79209400 -1.56055300	C -0.11245000 4.96506800 -1.42839800	C 0.89707200 -2.95511700 3.30475900	C 0.61177400 0.75131300 4.56326000	C -2.28920700 -0.04025800 0.05481000	C 2.22759700 0.25189400 0.03350300	C 1.68908900 0.11945400 2.93726900	C 0.66185300 0.25271900 4.55246300	C -1.85260300 -1.15581900 -1.36268300	C 2.47839200 1.41843800 -4.11949300	C 2.78735500 -2.60745500 -3.52006300	C 0.98754000 4.42052200 2.13323800	C -1.59746400 -0.70902100 -2.03132000	C 2.08805900 -0.58431100 2.84344200	C -3.94837700 -3.47745300 0.24947300
H 3.19597400 5.04053700 1.21324400	H 2.59065200 4.62231000 2.53908100	H 6.18607400 -1.95826800 -0.31335200	H 5.54538500 -3.13358900 0.59552000	H -0.36373700 3.66875200 -3.38397400	H -0.19355000 4.00583200 -3.35861700	H 1.69115600 -1.41948900 4.59087300	H 1.49168800 2.69024600 4.24970400	C -2.37553700 -0.45385700 1.48069600	C 2.10245900 0.73686600 1.43278500	C 0.39927900 2.39702600 3.96366800	H 1.74352400 2.10548000 4.38434000	C -2.05871900 -0.81937000 -2.71853400	H 1.71001100 -0.55816800 -4.50391600	H 1.53829200 -4.35283400 -3.71255400	H 2.43413800 4.87043700 0.60123600	C -0.99610100 0.08749800 -3.02771900	C 1.28176300 -2.31584400 1.30384000	H -4.63747100 -2.95934800 -1.72337600
H -0.32578200 7.17627600 -0.02380700	H -1.09652200 6.62104400 1.58528000	H 4.38294700 -1.22283500 3.52180100	H 3.41278600 -2.25710500 4.22770900	H -0.70787300 5.70289400 0.39083200	H 0.09256100 5.67553500 0.59685200	H 0.23262500 -4.32941200 1.78249700	H -0.14042900 -1.26697500 4.58876500	C -2.97626500 -1.69272200 1.80492900	C 2.08040500 2.13337000 1.66432600	C 1.27486700 0.17209100 4.27792000	H -0.29202500 -1.67810700 4.44213000	C -1.26158500 -2.40506200 -1.03719900	H 3.23051400 3.31632500 -3.43126600	H 3.78557800 -0.72562200 -3.20247700	H -0.55923400 3.74973300 3.47602900	C -1.54035300 -2.11739600 -2.10759700	C 1.58084500 -1.33465700 3.91486900	H -2.98269500 -3.87278500 2.13278800
H 1.95228200 7.17468100 0.96217500	H 1.10453600 6.60045200 2.73113900	H 6.22889100 -2.16133200 2.15597700	H 5.23442400 -3.44676500 3.03527100	H -1.11912300 5.62062700 -2.05251800	H -0.53317600 5.89833900 -1.79186700	H 0.53441600 -3.56517000 4.12774700	H 0.20506500 1.00380800 5.53882500	C -1.96453000 0.41971400 2.51098700	C 1.98802700 -0.16342800 2.51457500	C 0.63300200 1.29522400 4.78959100	H 0.25412100 0.48906000 5.53152300	C -1.66404900 -1.71541900 -3.72296200	H 2.49461700 1.70290700 -5.16801300	H 3.67256800 -3.10029700 -3.91248000	H 1.35032800 5.18913900 2.81012300	C -0.30209800 -0.53535400 -4.07307400	C 0.77883400 -3.03012300 2.39633100	H -4.90662500 -3.87965600 0.56629100
C -1.76875900 5.04557900 -0.93052400	C -2.21591900 4.64833200 0.05754700	C 2.14861000 0.08314600 2.65119800	C 1.56848800 -0.53251300 3.18032800	C 0.50100700 3.81965400 1.95244400	C 1.14931200 3.49112600 1.85676900	C 0.99163000 -3.06805200 -0.50737300	C 0.68630300 -2.25230800 2.23064000	C -3.19443600 -2.01427900 3.15084400	C 1.90536100 2.60620000 2.97009500	H -0.08233600 3.28349800 4.36501900	C 0.52216200 -2.60064800 2.03264200	C -0.86197200 -3.26672300 -2.06623600	C 3.31023600 2.97375600 -0.73928000	C 1.81962000 0.82194400 -2.17164700	C -1.72639900 1.73835500 2.05538000	C -0.85198800 -2.71149000 -3.17434500	C 0.92378000 -2.54253100 3.69703000	C -0.48529600 -2.94466900 1.73544300
H -1.77073200 4.60977500 -1.93576700	H -2.12576000 4.41778900 -1.01001400	H 2.08498900 1.16803800 2.50919300	H 1.74618200 0.54904300 3.16351900	H -0.00787700 2.98787500 2.44984900	H 0.56851300 2.68405600 2.31494100	H 0.26413300 -2.44617800 -1.03538700	H -0.06745700 -2.24626400 1.43934400	C -2.16978300 0.05518600 3.84761100	C 1.80328400 0.34479800 3.80868100	H 1.46832800 -0.68371800 4.91967300	H -0.13504800 -2.45622000 1.16965900	C -1.06108700 -2.92904800 -3.40543200	H 2.54105000 3.09502700 0.03087700	H 1.29124000 1.48918200 -2.86180800	H -2.54075900 1.79244700 1.32537700	C -0.22482800 -1.92756300 -4.14440300	H 1.69694600 -0.95379000 4.92609700	H 0.30729800 -3.64807400 1.45929600
H -2.45324900 4.43807000 -0.32637500	H -2.86277400 3.87611000 0.49222600	H 1.18224300 -0.32667100 2.34462600	H 0.60483600 -0.69430800 2.68851000	H 1.56886600 3.72350200 2.17300500	H 2.20566600 3.22920800 1.97065700	H 1.92730600 -2.99949300 -1.07249000	H 1.59509600 -2.67461300 1.79046700	C -2.79807800 -1.14816900 4.16933000	C 1.75638700 1.71874900 4.03783500	H 0.32155200 1.31935200 5.83005400	H 1.41757300 -3.11430600 1.66588000	H -1.82215200 -1.44343100 -4.76351400	H 4.22449500 2.65370400 -0.22753500	H 1.37321000 0.96958000 -1.18579400	H -1.43242400 0.68384000 2.11556500	H 0.17144200 0.07563400 -4.83684600	H 0.27949600 -3.97974000 2.22350600	H -0.01964000 -1.95621400 1.79531000
H -2.17592900 6.05801800 -0.99370300	H -2.72145700 5.61183300 0.16120500	H 2.28752300 -0.11825800 3.71574900	H 1.48468600 -0.85048000 4.22181700	H 0.13810200 4.75282500 2.38884700	H 0.95652200 4.41065700 2.41391900	H 0.64006500 -4.10244000 -0.54040900	H 0.33653300 -2.91864700 3.02424400	H -3.66552000 -2.96203000 3.39816200	H 1.89055900 3.67751200 3.14914400	C 2.40350300 -1.12447700 2.46564700	H 0.00795800 -3.25812000 2.73783400	H -0.40358700 -4.21841000 -1.81005700	H 3.50006000 3.95212600 -1.18671800	H 2.86377900 1.14406700 -2.12591700	H -2.12007300 2.03590800 3.03099000	H -0.79952400 -3.79523600 -3.23500700	H 0.52628300 -3.10541700 4.53701600	H -0.84108000 -3.21787100 2.73266900
C 2.38250000 2.52901300 0.51801900	C 2.14242600 2.30948100 1.14921000	C 4.26546200 -0.81019900 -1.87005600	C 4.06564500 -1.59190900 -1.10075700	C 0.96858500 1.45618800 -2.50211700	C 0.87002900 1.54468700 -2.80618100	C 2.66791200 0.38690100 2.80109300	C 2.56986100 2.47541200 1.79908700	H -1.85662500 0.73452700 4.63630800	H 1.70003200 -0.34884200 4.63963600	H 2.59289600 -1.11511300 1.39390600	C 2.91498400 1.90040900 1.96558800	H -0.74763300 -3.60799400 -4.19372400	C 1.49065500 -1.59107900 -2.00100100	C -0.84516900 -3.47182600 -2.75331200	C 1.82125200 3.05189600 -1.32860800	H 0.31880500 -2.40052000 -4.95766500	C 1.15630000 -2.87789300 -0.09269100	C -2.45897900 -1.84636600 -2.84532100
H 1.81172900 1.81149700 1.11748400	H 1.65165000 1.41059400 1.54057900	H 3.37882800 -1.30403600 -2.27678700	H 3.17910600 -1.94015000 -1.63920000	H 2.04463000 1.30937100 -2.35600600	H 1.92199000 1.23879600 -2.79641300	H 3.72497800 0.35911300 2.51039400	H 3.65123000 2.41726800 1.95907900	H -2.97181000 -1.41267600 5.20875200	H 1.61459300 2.09863100 5.04588600	H 3.37393800 -1.22429600 2.96433600	H 3.97218800 1.67083800 2.13227100	C -1.09999400 -2.85690700 0.39573600	H 2.13214800 -2.06934300 -1.25533900	H -1.10293900 -3.62804900 -1.69910400	H 2.24103600 2.04239600 -1.40629400	C -2.20094800 -2.96757200 -1.04784200	H 0.53425600 -2.23727000 -0.72526000	H -2.61609300 -0.76129100 -2.82514600
H 2.54879400 2.05194800 -0.45417600	H 2.37875200 2.09897700 0.09994700	H 4.21539000 0.23872400 -2.17673600	H 4.19782500 -0.53477100 -1.35014500	H 0.48147600 0.53433200 -2.17343300	H 0.28969400 0.67127000 -2.49189000	H 2.20576800 1.19655900 2.22796800	H 2.39252400 2.37916100 0.72786800	C -1.33298300 1.74438600 2.17479400	C 2.09829800 -1.65630400 2.31796800	H 1.81909700 -2.01816800 2.71315700	H 2.75294400 1.91858400 0.88722300	H -0.56876600 -2.11890800 0.99990800	H 0.49926100 -1.50026300 -1.54574500	H -1.68674800 -2.93777900 -3.20729500	H 1.11582900 3.16516600 -2.15857900	H -1.85259000 -2.69030200 -0.04667600	H 2.13515700 -2.94887800 -0.58065400	H -1.47509800 -2.02383400 -3.28811700
H 3.35439900 2.67739100 0.99510900	H 3.08121300 2.44991100 1.69075600	H 5.15137600 -1.26217700 -2.32123900	H 4.93199100 -2.14645000 -1.46822500	H 0.77418300 1.59231900 -3.56869500	H 0.58907800 1.79981300 -3.83092100	H 2.61591300 0.63871500 3.86370500	H 2.24987100 3.47165200 2.11732100	H -0.36932200 1.59110600 1.68461700	H 1.45760100 -2.19498900 3.02318600	C 0.53881800 3.59342100 1.75186200	H 2.72916900 2.90294400 2.36076800	H -2.08183500 -3.02011400 0.85742800	H 1.40703900 -2.25373400 -2.86573600	H -0.76386200 -4.45356900 -3.22754900	H 2.63378200 3.76975800 -1.46959200	H -3.28870300 -2.83329100 -1.05839100	H 0.70624400 -3.87325500 -0.07573300	H -3.21789700 -2.27273300 -3.50756800
C -1.00559700 -0.81268800 -0.65627400	C -0.60913500 -0.98750900 -0.90137600	C 1.84860900 3.21448200 -1.67815700	C 2.33081500 2.84387800 -0.36541800	C 3.85065700 0.63983300 0.97851300	C 3.82732100 -0.01794800 0.20232900	C 3.71287100 0.57432400 -1.52205700	C 3.57015500 -1.08206100 -1.09592700	H -1.95509600 2.31088500 1.47441600	H 1.83161900 -1.95507100 1.30309200	H 0.24522200 4.45392900 2.35692400	C 3.45737600 -1.67735000 -1.05327300	H -0.55184000 -3.80064400 0.44740700	C 3.12862300 -0.41174300 2.07629200	C -2.21544600 -0.24162900 -0.24868000	C -0.78969000 -0.76533900 -1.25349000	H -1.98670300 -4.02773500 -1.20282600	C 2.80233000 0.71464100 3.12073600	C 0.01843400 -0.41543300 -1.30715100
H -1.48587700 -0.76467000 0.32792600	H -0.99800700 -1.74424400 -1.58690000	H 1.70604500 3.75683900 -2.61410900	H 1.99830400 2.76134200 0.67420600	H 4.47619700 0.69754200 1.87174400	H 3.74279100 -0.41390700 -0.81536500	H 4.09301100 0.06774600 -2.41126400	H 4.15656700 -0.51682600 -1.82103400	H -1.17230600 2.35103600 3.06924900	H 3.12852700 -1.98942000 2.49232100	H 1.42782700 3.86259800 1.17148400	H 4.09291000 -1.11960000 -1.74848400	C -2.70713000 0.48208800 -3.11746500	H 3.01983700 -1.92582400 1.81625500	C -1.14937800 -1.02235400 -0.53994600	C -0.12000200 -0.04889600 -0.32002100	C -1.10280700 1.58931100 -2.94855800	H 3.84819200 0.52930400 3.39581000	C -0.74234700 0.87482200 -1.45889000
C 0.43963700 -0.78761500 -0.47078500	C 0.84832300 -1.05235100 -0.86136100	C 3.26649600 2.97946700 -1.42959500	C 3.72579900 2.41339200 -0.42438600	C 3.41511300 1.99498700 0.60623600	C 3.64212500 1.44533400 0.09060400	C 3.63842500 -0.41341000 -0.36080900	C 3.52354800 -0.36148000 0.25772200	C -3.37483400 -2.67121000 0.72687300	C 2.24895000 3.10472900 0.52011800	H -0.26320700 3.40089300 1.03180300	C 3.44424400 -1.13838500 0.33042100	H -3.79024800 0.35567200 -3.23659000	C 3.53916800 -0.08129900 0.79351200	C -0.65102200 -1.76830600 0.66578700	C 0.78938600 -0.90654300 0.51254500	H -2.14909600 1.90866900 -2.87924000	H 2.80013100 1.37001300 2.24905400	C -1.93685900 1.05168100 -0.54903000
C 1.64184900 -0.85329100 -0.31084200	C 2.05819000 -1.02648000 -0.75626200	C 4.37413800 2.66379300 -1.04130500	C 4.84547500 1.94139700 -0.40822500	C 3.61400100 3.16706100 0.25153500	C 4.00213500 2.61369600 -0.12009700	C 4.65730000 -1.04820400 0.15065200	C 4.60473800 0.04714400 0.86685600	H -3.62385200 -3.64513400 1.15607500	H 3.08946600 2.82117500 -0.12207200	C 2.95430600 1.59734800 -1.34835600	C 4.67147600 -1.55063000 1.08314900	H -2.54664400 1.25273100 -2.36392500	C 5.03264700 -0.08160300 0.66318400	C 0.68826800 -1.16048400 1.05951600	C 2.24935500 -0.62301900 0.20135700	H -0.60543600 1.96595400 -2.05138000	H 2.33867300 1.24894100 3.95539600	C -3.08963700 1.69415600 -1.01037500
C 3.05210500 -0.90652700 -0.12556400	C 3.47559600 -0.98164600 -0.62746300	C 5.61782700 2.21296900 -0.52000100	C 6.12364100 1.31776100 -0.35285200	C 3.44449200 4.46735000 -0.22252200	C 3.99261700 3.97696100 -0.41959400	C 5.69853800 -1.72358000 0.67059100	C 5.73234600 0.56090500 1.39276700	H -4.24623300 -2.31543300 0.16548500	H 1.35808900 3.11891700 -0.11513900	H 3.39039900 0.79177200 -1.94836200	C 5.57220500 -0.35353900 1.33360100	H -2.31448500 0.84194900 -4.07334700	C 5.50988200 -0.82612800 -0.56834500	C 1.87066900 -1.89180300 0.90884800	C 3.14998000 -0.28466500 1.21638200	H -0.65240000 2.07067100 -3.82018100	C 3.75533400 -0.20940700 -0.03148600	C -1.94553000 0.56038200 0.76855400
C 3.63819900 -0.59698100 1.11875000	C 4.07904000 -0.61042200 0.59179300	C 6.62864800 1.68698100 -1.34682200	C 7.08602700 1.49110500 -1.36668200	C 3.28450300 5.56703700 0.66108100	C 4.11082300 4.96498300 0.59183200	C 6.06450800 -3.03087000 0.17334100	C 6.54923200 -0.18205900 2.32520500	H -2.56643400 -2.81338400 0.00232000	H 2.41559900 4.11937500 0.88808000	C 3.04407200 1.37295500 0.11728800	C 6.07071800 -0.08918900 2.61382300	C -3.59752600 0.09611900 0.11274800	C 6.43667300 -0.25350500 -1.44639900	C 0.81686500 0.19237900 1.40962700	C 2.74825400 -0.64451600 -1.10921400	C -3.63827500 0.15611900 -0.68916300	C 5.09750900 -0.21302800 0.62575500	C -4.22288600 1.85050500 -0.20411600
C 3.91236500 -1.26376600 -1.18317400	C 4.32355200 -1.29577600 -1.70829800	C 5.81395600 2.15788200 0.87533500	C 6.43458400 0.43716500 0.70358500	C 3.23764100 4.69227800 -1.60918300	C 3.66631100 4.40505400 -1.73332300	C 6.52453000 -1.15592100 1.71340500	C 6.19447500 1.87764100 1.00938700	C -3.04369000 0.73232100 -2.08049300	C 3.12581800 -0.58736600 -2.00311700	C 4.41406700 1.69346600 0.63053100	C 5.84873800 0.58836100 0.33320200	C -4.95819400 0.14881600 -0.51213900	C 4.99807100 -2.08328700 -0.91714100	C 3.12714400 -1.30854100 1.07371100	C 4.48456900 0.02022000 0.95078100	C -4.87203300 0.25721800 -1.55090300	C 5.53262800 -1.53866900 1.20613400	H -3.11456900 2.07406400 -2.02849600
C 5.01266800 -0.63221600 1.29789600	C 5.45794400 -0.54751100 0.72514200	C 7.76592400 1.10282600 -0.80851600	C 8.29828600 0.81765100 -1.33131400	C 2.88692600 6.80146900 0.19818000	C 3.86256500 6.29342900 0.32301000	C 7.15051500 -3.69631100 0.65312400	C 7.70919800 0.33036500 2.81981700	H -3.06074500 1.82359900 -2.16479300	C 3.38804800 -0.38918600 -0.53485900	C 5.13529100 0.42858400 1.06403300	C 6.81781900 1.05361500 2.89059900	C -5.43812500 -1.12371600 -1.16806900	C 6.85739300 -0.90397700 -2.60457000	H 1.81495600 -2.93692200 0.61299900	H 2.80243900 -0.25617800 2.24661000	C -5.52948600 -1.09971800 -1.76802500	C 6.30707300 -1.58195400 2.36914700	C -3.06159000 0.69911900 1.58341900
H 3.00021800 -0.32812300 1.95480200	H 3.45130100 -0.37355500 1.44515800	H 6.50050300 1.70854700 -2.42449600	H 6.86878500 2.15249700 -2.20006800	H 3.44602200 5.41838000 1.72374000	H 4.36422600 4.65960400 1.60184600	H 5.45374600 -3.47343200 -0.60674600	H 6.21854700 -1.17029700 2.62637200	C -3.47093800 0.32553900 -0.69871500	C 5.32210700 -0.57513000 1.13341700	C 5.72259400 0.34054400 2.33048200	H 5.85656800 -0.78331200 3.42260600	C -6.23226800 -1.08374000 -2.32044700	H 6.84482100 0.72903500 -1.22229400	C 2.06002600 0.78564400 1.60208600	C 4.07875400 -0.35035700 -1.39504400	C -5.21584800 -1.81548800 -2.92900100	C 5.17692700 -2.75576800 0.60034700	H -1.06890300 0.05088400 1.15489800
C 5.28829800 -1.30074200 -1.01350800	C 5.70359300 -1.23647300 -1.58348900	C 6.94916300 1.58090000 1.42100100	C 7.64125200 -0.24400100 0.74381600	C 2.82698500 5.91988800 -2.07882300	C 3.40700800 5.72931500 -2.00826200	C 7.61064300 -1.81679700 2.19869300	C 7.35389000 2.39550500 1.49889300	C -5.56157700 0.32380900 0.79376100	C 5.51986900 0.79034100 1.48090900	C 5.14762600 -0.72800700 0.27266200	C 6.59045800 1.73681100 0.58999000	C -5.08061900 -2.38872500 -0.68312000	C 5.40453200 -2.74954700 -2.06973300	H -0.06834400 0.81528600 1.49710300	H 2.08152800 -0.89245700 -1.93074400	C -6.35099500 -1.73609400 -0.81941700	C 6.73069100 -2.79401900 2.92262800	C -4.20995300 1.34545800 1.10027900
H 3.48885100 -1.51837400 -2.15013000	H 3.88811300 -1.59477700 -2.65707900	H 5.04509500 2.54808000 1.53521700	H 5.70483300 0.26967200 1.48885100	H 3.36079500 3.86524400 -2.30092500	H 3.57515200 3.66447500 -2.52119200	H 6.26106400 -0.17904300 2.10495500	H 5.59440200 2.44493700 0.30474400	C -5.21031600 1.24809900 1.81712100	C 5.95377800 -1.55529800 1.94470900	C 6.30067200 -0.83979300 2.79363500	H 5.45480600 0.44803400 -0.66718000	C -6.65443400 -2.24518500 -2.96479400	H 4.26534100 -2.56059900 -0.27533500	C 3.25662800 0.05302900 1.42428200	C 4.98580600 0.00889900 -0.36995700	C -5.67280600 -3.11868200 -3.14639900	H 6.58216400 -0.65295300 2.86113400	H -5.09713700 2.34992200 -0.60370100
C 5.88483800 -0.97005000 0.23058700	C 6.31602500 -0.84470100 -0.36505700	C 7.95570300 1.01951800 0.59435300	C 8.61760000 -0.06824300 -0.26976000	C 2.61097600 7.01188900 -1.18654700	C 3.47203600 6.71776400 -0.98220300	C 7.97400800 -3.11527200 1.68488200	C 8.16164000 1.64282500 2.42765000	C -6.64189400 -0.56337300 1.05074800	C 6.24613200 1.15371400 2.59267900	H 5.71400900 1.20997500 2.98310900	C 7.10563400 2.00152800 1.88070100	H -6.51233400 -0.12051800 -2.73996000	C 6.34364800 -2.17298400 -2.95638300	H 4.00458200 -1.92213500 0.91184900	H 5.12952500 0.27251800 1.78314200	H -4.57853200 -1.35576500 -3.67973700	C 5.58358700 -3.96990400 1.13950900	H -3.06807300 0.30665800 2.59559400
H 5.40929900 -0.39276100 2.27616600	H 5.86859600 -0.26428900 1.68582500	H 8.50126500 0.69040800 -1.48711600	H 8.99831600 0.97712300 -2.14142100	H 2.75170500 7.60456600 0.91050100	H 3.93458800 7.00945500 1.13102100	H 7.39543100 -4.66871300 0.24779200	H 8.29200100 -0.25713700 3.51605400	C -5.83155000 1.23078100 3.04463800	H 5.06036800 1.55657300 0.86435400	C 5.71677700 -1.91665200 0.71753200	H 7.16570900 1.20644200 3.90444800	C -5.48820500 -3.55981800 -1.31529000	H 7.58074300 -0.40755200 -3.23936500	H 2.09113600 1.83518100 1.86136000	H 4.40403700 -0.39132600 -2.42704700	C -6.81642300 -3.03367700 -1.01596800	H 4.57134500 -2.75188900 -0.30175200	C 1.69207500 1.18919200 -1.90723500
H 5.90231300 -1.58858700 -1.85714700	H 6.30870800 -1.49588000 -2.44272100	H 7.03723700 1.54062500 2.49877200	H 7.81726500 -0.92464200 1.56672900	H 2.64339100 6.03582200 -3.13869200	H 3.12676400 6.00529300 -3.01603900	H 8.20387500 -1.35795300 2.97796200	H 7.67148500 3.37845700 1.17828700	H -4.40222700 1.94810700 1.63218900	C 6.70760300 -1.20720700 3.04108900	H 4.67659800 -0.72214100 -0.70372100	H 6.75479000 2.43201400 -0.22396200	H -4.45456300 -2.46468400 0.20082200	H 4.97449200 -3.72111200 -2.27889400	N 4.51325100 0.65486700 1.59792200	N 6.31040600 0.36678700 -0.65784000	H -6.62392400 -1.21920500 0.09513500	C 6.36579100 -3.99594000 2.30455100	H 2.62908500 1.53503500 -1.46734700
N 7.26059400 -0.95931300 0.39121100	N 7.69272600 -0.73910400 -0.25054600	N 9.08253200 0.41823900 1.13843300	N 9.83845600 -0.72387300 -0.21649400	N 2.15053800 8.21257300 -1.64244400	N 3.16455300 8.02235200 -1.24308000	N 9.04717200 -3.76164900 2.15290200	N 9.30192500 2.14733700 2.91125500	C -7.29732700 -0.56634500 2.25897800	H 5.82432300 -2.60387100 1.69469900	C 6.31714300 -2.00740400 1.99529600	N 7.87639800 3.13972500 2.14038200	C -6.29863800 -3.52225400 -2.47391800	N 6.72001400 -2.81370900 -4.14461400	C 4.55374100 2.11431400 1.48615500	C 6.85747500 -0.08965600 -1.93584700	C -6.47548600 -3.73651400 -2.18138600	H 7.32765200 -2.78726800 3.82639300	H 1.77819800 1.32428000 -2.99414700
C 8.08321500 -1.62262400 -0.61930000	C 8.52439600 -1.37253900 -1.27289800	C 9.02686700 0.01838200 2.54547700	C 9.96577000 -1.86981200 0.68336300	C 1.63212000 8.31384300 -3.00766300	C 2.49751800 8.36478800 -2.50029400	C 9.90014200 -3.15938700 3.18912200	C 9.75638100 3.49246700 2.52710700	H -6.93453800 -1.26860200 0.27888700	C 6.86863200 0.16480900 3.41379900	H 6.72890900 -0.84666200 3.78814400	C 7.74752300 4.25563700 1.20253900	H -7.25360800 -2.14734900 -3.86139100	C 6.47681900 -4.25399000 -4.22607000	H 3.97513700 2.58648100 2.28302800	H 6.31854800 0.35609100 -2.77580000	H -5.39516600 -3.63388100 -4.05786800	H 5.30472500 -4.91057800 0.67506000	C 0.43246200 1.95287300 -1.34441300
H 7.95959200 -1.15047500 -1.59785600	H 8.34116400 -0.93161900 -2.25664400	H 8.20023500 -0.67758000 2.75074900	H 9.24675600 -2.66953400 0.45235100	H 0.79894000 7.61870800 -3.17523900	H 1.55561600 7.81343300 -2.62044200	H 9.33569700 -2.99848200 4.11194000	H 9.00673600 4.24354700 2.78975200	C -6.89696800 0.31752300 3.31146000	H 6.34494300 2.20449000 2.83269500	H 5.67857600 -2.77862800 0.06307700	H 6.71113100 4.61531500 1.11039500	H -5.16480700 -4.50654200 -0.90089200	H 5.40738700 -4.47480000 -4.17800200	H 5.58660000 2.44935800 1.59283800	H 7.89700600 0.23280800 -2.01182100	H -7.44857400 -3.51623000 -0.27727000	C 5.02367600 1.33569900 -1.29061500	C 0.69363200 2.34813400 0.12901700
H 9.13258800 -1.52546400 -0.34003900	H 9.57361900 -1.20341000 -1.02957200	H 9.96546200 -0.46857900 2.81155500	H 10.97410100 -2.27590200 0.59857400	H 1.27818800 9.32963000 -3.17857900	H 2.27889900 9.43164800 -2.50704000	H 10.72670400 -3.83399300 3.39920300	H 10.67595600 3.71831000 3.06201900	H -5.50028900 1.92256100 3.80792400	H 7.16670300 -1.98880200 3.63219700	N 6.91256300 -3.19322700 2.43980600	H 8.37079100 5.08170700 1.54759800	N -6.74198600 -4.69856200 -3.09419600	H 6.83940700 -4.62134100 -5.18721400	H 4.16728900 2.47578200 0.52018800	H 6.82380400 -1.18434800 -2.04806800	C -5.19082600 1.38087700 0.69057000	H 5.40665500 1.63539100 -2.26520400	C 0.09083000 3.21128100 -2.15737600
H 7.84717000 -2.69190600 -0.72024100	H 8.35351900 -2.45656000 -1.34371300	H 8.91432200 0.88830000 3.19777000	H 9.82083800 -1.56934800 1.72458000	H 2.41299000 8.10287700 -3.74400000	H 3.13746500 8.14848800 -3.36090800	H 10.30749900 -2.20402500 2.84774100	H 9.95376100 3.54404000 1.45251300	H -8.10414000 -1.26997500 2.41690200	N 7.59034700 0.51293900 4.51030100	C 6.50398700 -4.42885600 1.77053500	H 8.10154000 3.97616400 0.20700800	C -5.97541800 -5.91581600 -2.82510300	H 6.98037500 -4.81792600 -3.42568400	C 5.64665700 -0.01235700 0.95590600	C 7.26415300 0.32345600 0.45015900	H -5.93173500 0.87013300 1.31605300	H 4.71992700 2.23134600 -0.74141100	H -1.11310400 0.93893500 -2.49170900
C 7.80268700 -0.94689900 1.74916400	C 8.27427000 -0.66349800 1.08884700	C 9.86867700 -0.46175500 0.27326900	C 10.64402200 -0.78424600 -1.43564800	C 1.76589800 9.25374900 -0.68910000	C 3.07656500 8.98360500 -0.14400300	C 9.41275300 -5.09055800 1.63927000	C 10.14052900 1.36836100 3.83534900	N -7.50845600 0.28750400 4.52289600	C 8.23264300 -0.51154600 5.33404500	H 7.01677000 -5.27049700 2.23803500	C 8.01462800 3.54478300 3.53935000	H -6.40751200 -6.74034400 -3.39402500	C 7.97603100 -2.38284300 -4.75909200	H 5.81421800 -1.00285300 1.38592900	H 6.99403800 1.04167400 1.22863400	H -5.04778200 2.37691300 1.11233200	C 6.04166400 0.49946700 -0.44047200	C 1.74297300 3.46027200 0.28032600
H 7.49976200 -0.04317200 2.28501900	H 7.92521300 0.22717000 1.61845700	H 9.27516600 -1.29765600 -0.12598500	H 10.11852800 -1.28023600 -2.26473100	H 0.93907400 8.93136700 -0.04294300	H 2.27673400 8.72711800 0.56313900	H 8.59947800 -5.80409400 1.79648100	H 9.59782500 1.14614200 4.75843000	C -7.02869100 1.13597400 5.61438400	H 7.49575400 -1.19837800 5.76511500	H 5.41873800 -4.60500700 1.82925800	H 7.04593400 3.74581200 4.02221400	H -4.91399600 -5.82019400 -3.10137600	H 7.92021800 -1.33845400 -5.07629300	H 5.51099800 -0.12803400 -0.13102600	H 7.33716900 -0.67312500 0.91260900	C -5.64851300 1.44075500 -0.81943900	C 6.80542000 -0.52617600 -1.31125700	H 0.99222700 1.46293300 0.70305600
H 7.48542300 -1.81967700 2.33812400	H 8.03679300 -1.54464600 1.70249800	H 10.29251800 0.09142500 -0.56868000	H 10.93487000 0.21722500 -1.76395200	H 2.61105700 9.53792900 -0.05603300	H 4.02064300 9.03762900 0.40491400	H 9.64638100 -5.04341000 0.57181700	H 10.45787100 0.43019200 3.37198900	H -7.13052400 2.19846600 5.36841500	H 8.95347300 -1.09712500 4.75288000	H 6.79133700 -4.41837700 0.71620900	H 8.53331900 2.77769500 4.11987900	H -6.02953200 -6.18904000 -1.76837100	H 8.83944500 -2.49107700 -4.08462500	H 6.54967900 0.57425000 1.13186600	H 8.25111700 0.60480500 0.07990300	C -7.17585600 1.41205000 -0.99612200	C 7.06101300 1.40193300 0.27681900	H -0.24652400 2.70409000 0.56503800
H 8.89163900 -0.94404700 1.69487300	H 9.35821300 -0.58619100 0.99970600	H 10.70140000 -0.87047100 0.84641100	H 11.56016600 -1.33734700 -1.22691100	H 1.45131200 10.13886100 -1.24027600	H 2.87420400 9.97219600 -0.55434100	H 10.29172800 -5.44392100 2.17326300	H 11.02521800 1.95023000 4.08303300	H -7.61903800 0.93410600 6.50648800	H 8.76629700 -0.02687300 6.14981400	C 7.11333600 -3.33389100 3.88214000	H 8.61915300 4.45153100 3.58694100	C -7.20997600 -4.58254800 -4.47518700	H 8.15853400 -2.98207600 -5.65231700	C -2.69995900 -0.36103900 1.15857200	C -0.49120100 -2.22771800 -1.22716400	C -5.10165900 2.75419000 -1.44729500	H 5.00543400 0.49453300 1.46015100	C 1.14817400 4.31641900 -2.02024100
C -1.44973400 -2.08870700 -1.39598700	C -1.22231000 -1.16057900 0.50498700	C 1.20147900 3.99390100 -0.51526400	C 2.07653000 4.29061700 -0.81081800	C 4.59747600 -0.07312500 -0.16423800	C 5.16586700 -0.47439000 0.78656600	C 4.52255500 1.84740700 -1.24192700	C 4.08441200 -2.52934700 -0.97758200	H -5.97639400 0.93213900 5.84300200	C 7.73373700 1.91902500 4.88751700	H 6.17431100 -3.25520500 4.45153300	C 4.03219600 -3.07878200 -0.78127400	H -6.44212000 -4.18063600 -5.15428300	C 4.26900000 -0.30500100 3.06035700	H -2.45172700 0.52968900 1.74901700	H -1.37214600 -2.87245600 -1.29129500	H -4.57094300 0.61063700 -2.54260300	C 7.78853700 0.13425300 -2.28964700	H -0.04435300 2.94011500 -3.21187100
H -2.53518400 -2.08619000 -1.50092300	H -0.74894800 -0.42908400 1.16900500	H 0.12529100 4.05399900 -0.70322400	H 2.29146500 4.39468200 -1.87515400	H 4.74453900 -1.11366300 0.14559600	H 5.25921100 -0.12504400 1.81775400	H 4.44102800 2.47458900 -2.13730500	H 3.38955300 -3.08742200 -0.33938400	C -8.58494100 -0.66685400 4.79002100	H 8.32063100 1.98284300 5.80212400	H 7.55959700 -4.30865600 4.08403300	H 3.26029100 -3.69407700 -0.30745500	H -7.50477700 -5.56988300 -4.83378500	H 4.28586400 0.68825400 3.52546700	H -3.78034700 -0.51335600 1.24663500	H 0.17597300 -2.50994300 -2.05247000	C -7.85735600 2.67303000 -0.44118700	H 6.10866300 -1.17648200 -1.85237800	H -0.87672700 3.59378300 -1.80250400
H -1.02504500 -2.06452700 -2.40531200	H -2.28524400 -0.90861000 0.45455500	H 1.33875600 3.40962100 0.40226500	H 1.01454300 4.50141500 -0.64991200	H 3.92741400 -0.09159800 -1.03057900	H 5.15965600 -1.56967600 0.80201800	H 4.02329600 2.38462700 -0.43073000	H 4.04631500 -2.97865900 -1.97357800	H -8.23184800 -1.70212400 4.71774100	H 8.24769900 2.49257300 4.10800000	H 7.80527000 -2.57597400 4.25772200	H 4.37031300 -3.58411100 -1.68802900	H -8.09116000 -3.93895100 -4.53699700	H 4.23831500 -1.04381800 3.86548700	C -1.89327200 -1.62140100 1.66020400	C 0.22537500 -2.36864000 0.16897600	H -7.60395100 0.52923800 -0.51523800	H 7.37134700 -1.18156200 -0.63856700	C 1.36723700 4.69504200 -0.54910100
C -1.04352200 -3.38986300 -0.68367400	C -1.07009200 -2.57136700 1.09070600	C 1.78334700 5.40578200 -0.33925400	C 2.93321300 5.32141000 -0.05303500	C 5.94899300 0.53788400 -0.55051600	C 6.39326600 0.00832100 -0.00455900	C 5.99750900 1.64401500 -0.87799600	C 5.51183400 -2.68735800 -0.43842800	H -8.96251200 -0.50184200 5.79771400	H 6.75852600 2.38312200 5.07210700	C 3.78143600 2.88883600 -1.46901000	C 5.20037300 -2.80240100 0.22606100	C -4.85156100 1.56661900 1.54990900	C 5.53632400 -0.49498300 2.13586800	C -1.51012700 -1.47736400 3.14295400	C -0.83934600 -2.73320100 1.23765100	H -7.39813800 1.32441600 -2.06887700	C 8.03805700 2.08208800 -0.69283900	H 2.72872300 3.09762300 -0.03665300
C -1.62261100 -3.49297600 0.74119600	C -1.53770400 -2.57450700 2.55838600	C 1.44429900 6.32625300 -1.52773800	C 2.60839100 6.73395800 -0.57425400	C 6.98332100 0.43670700 0.58665800	C 7.67395900 -0.49875700 0.68478100	C 6.78173200 0.80264200 -1.90069300	C 5.88498500 -4.18019700 -0.37672300	H -9.41521700 -0.53383800 4.08885900	C 3.63659300 -1.95812900 -2.46638700	H 4.07301400 3.11352100 -2.49679800	C 5.39413000 -4.03449500 1.13121300	H -5.17699000 1.59074800 2.59142400	C 6.64456700 0.46060400 2.62935800	C -2.78904800 -2.87766900 1.49684100	C 1.29001500 -3.47764100 0.12235900	C -5.78501400 4.02694400 -0.92907300	H 6.52447500 2.15318400 0.86992800	H 1.84127600 3.72213500 1.34078700
C -1.49059000 -4.59702000 -1.52964200	C -1.84969700 -3.62962200 0.28607000	C 1.29790000 6.04296400 0.97451200	C 2.76334500 5.26957400 1.47603000	C 6.48696600 -0.14784500 -1.82064800	C 6.37363000 -0.42582700 -1.48097800	C 6.68509100 3.00554100 -0.66760400	C 6.56005600 -1.91068100 -1.25608800	C -4.02291000 0.14801900 -3.11353200	H 3.00971400 -2.74040700 -2.03108100	H 3.19079000 3.72666400 -1.08379600	C 6.50939300 -2.53604000 -0.55691100	H -4.71132700 2.60491900 1.22580000	C 6.04937800 -1.95356500 2.24149400	H -0.47680100 -2.82690300 0.45491700	H 0.64375000 -0.70678000 1.57855900	H -4.01812700 2.81325000 -1.28445200	H 7.62823700 0.78115500 0.98456100	H 2.09760400 3.96824800 -2.45003700
H 0.05232500 -3.42130000 -0.60623600	H -0.00432500 -2.84431100 1.07512500	H 2.87843500 5.31996700 -0.27878300	H 3.98930200 5.11396100 -0.28033500	H 5.79818000 1.60295900 -0.78265100	H 6.40792600 1.10785200 0.02442400	H 6.03764100 1.11647900 0.08363100	H 5.53819700 -2.30662700 0.59055100	H -3.78873800 0.53094000 -4.11036100	H 3.56446900 -2.02340200 -3.55579600	C 5.01459600 2.61853300 -0.53851400	H 4.35125000 -1.92057800 2.06336500	C -5.87481300 0.82550100 0.60725300	H 5.32794000 0.96694800 0.52941600	C -0.85876000 -2.74423600 3.71530400	C -0.24527600 -3.06625300 2.61420100	H -5.25424200 2.69707300 -2.53362100	C 8.77736900 1.04690200 -1.55161300	H 0.84454500 5.19531200 -2.60138900
C -1.27464200 -4.83325300 1.40569300	C -1.43509900 -3.96654600 3.19644500	C 2.00869000 7.74166500 -1.33494200	C 3.44654100 7.81304800 0.12465300	C 8.35408100 0.98776200 0.16879500	C 8.94270600 -0.05433500 -0.05516200	C 8.24757300 0.62989300 -1.47496200	C 7.29675200 -4.38870500 0.18841900	H -3.94589400 -0.94158300 -3.13214900	C 5.52500200 -3.57757500 -1.84518500	C 6.14975000 1.95972900 -1.35975500	C 6.62430000 -3.92305000 2.04002800	C -6.70913100 -0.22098900 1.38272100	C 8.00087600 0.23817400 1.95004300	H -2.42824500 -1.26171300 3.70762400	H -1.39451600 -3.61034000 0.87841200	C -7.30732300 3.94583800 -1.09531800	H 7.24027600 0.72032300 -3.03836300	H 0.43984300 5.12984300 -0.14946800
H -2.71543600 -3.37924600 0.68837800	H -2.58407300 -2.23628800 2.59256100	H 0.34967700 6.37828500 -1.62676900	H 1.54095500 6.93529300 -0.40030000	H 7.08656100 -0.62004000 0.87238900	H 7.64206600 -1.59770900 0.72082000	H 6.73470400 1.29823500 -2.88146000	H 5.83242500 -4.60255600 -1.39096500	C -5.77841100 2.03264200 -2.84352200	C 6.11183000 -1.24600500 -2.70519600	C 5.52052800 3.95453200 0.03977000	H 5.50567400 -4.91828700 0.48693600	C -6.84117900 1.82468800 -0.05974200	H 6.76681200 0.30648200 3.71123200	H -0.85070700 -0.61488500 3.28027400	H -1.56476300 -1.91564100 1.32319800	H -7.69747700 2.72419700 0.64469700	H 8.32799300 -0.64455600 -2.84157900	H 2.14270400 5.46564400 -0.46270500
H -1.25166000 -2.67215600 1.36575100	H -0.95241600 -1.84699800 3.13453700	H 1.82548100 5.90460600 -2.46523400	H 2.76380900 6.77339200 -1.65972800	H 6.62813500 0.96637200 1.47856600	H 7.69622000 -0.15096000 1.72521200	H 6.32038700 -0.18431400 -2.02309400	H 5.14662200 -4.72164800 0.22813600	C -6.53332600 -0.36998100 -3.24933100	C 6.92840100 -3.69572000 -1.23394400	H 4.29432200 2.31363100 1.52558100	H 4.48429300 -4.19094200 1.72450700	H -4.86375700 0.90450800 -1.30444200	H 6.31004400 1.49730200 2.49843700	C -2.17318300 -4.15752700 2.08288500	C 1.89569200 -3.79891900 1.49624800	H -8.94065600 2.60093300 -0.59449000	H 7.48464200 2.77000800 -1.34622200	H 2.48049900 -2.50892100 1.55043200
C -1.13096100 -5.93281700 -0.86546600	C -1.74594100 -5.02401200 0.92111900	C 1.87552000 7.45059500 1.17427400	C 3.60362700 6.34630500 2.17825000	C 7.85700400 0.40165600 -2.23980800	C 7.64453600 0.01219200 -2.22332900	C 8.14970600 2.83885000 -0.23902800	C 7.97673400 -2.11751500 -0.69952400	C -7.15774000 2.34829300 -2.24649700	H 5.51771200 -4.03869900 -2.84568800	C 7.49599300 1.85678200 -0.62386900	C 7.77715200 -2.48710900 0.31194700	C -7.68930600 0.40977300 2.38394800	C 7.44108800 -2.20039900 1.63248600	H -3.73927500 -2.68329100 2.01196000	H 0.80894300 -4.38355600 -0.27300400	H -5.54124100 4.18316400 0.12966500	H 8.75331700 2.69254500 -0.12917600	O -5.26334500 1.42497400 1.97861000
H -2.58054000 -4.54613400 -1.66901400	H -2.90545800 -3.32582800 0.24252600	H 0.20190300 6.10226300 0.95589800	H 1.70353300 5.41909700 1.71789100	H 6.57112400 -1.22761600 -1.62859700	H 6.27939400 -1.52029400 -1.52513900	H 6.64158000 3.57558300 -1.60722500	H 6.51860600 -2.25348800 -2.30041000	H -5.77183900 2.28568300 -3.91457100	H 4.78348300 -4.11615400 -1.24516900	H 6.29549600 2.58275200 -2.25224800	H 6.61969700 -3.35884100 -1.27579900	H -6.05733300 -0.93574100 1.89286400	H 6.10155400 -2.19726800 3.31108300	H -3.02733700 -3.01757900 0.43483500	H 2.07794000 -3.20776200 -0.58857500	H -5.38785700 4.89566700 -1.46678500	H 9.41366200 0.43156300 -0.89971500	C -6.46193600 2.05989400 1.52673900
H -1.04215300 -4.53422100 -2.52905400	H -1.49180400 -3.66963200 -0.74945400	H 1.55977600 5.39568700 1.82046300	H 3.03940800 4.28121500 1.86220900	H 5.76299600 -0.03306200 -2.63665900	H 5.49421200 -0.01527000 -1.98999000	H 6.13145400 3.58824800 0.07978000	H 6.32554600 -0.84034100 -1.26571800	H -5.00438500 2.64541900 -2.37111000	C 7.49422700 -1.37229500 -2.04833000	H 5.83816200 0.97367300 -1.71954200	H 6.42116100 -1.61900400 -1.14874900	H -7.28566100 -0.80046200 0.65145300	H 5.32491300 -2.64478300 1.80183100	C -1.77730000 -3.96280100 3.55249300	C 0.80831500 -4.17610500 2.51104300	H -7.55267400 3.93192700 -2.16692800	H 9.44277800 1.54657400 -2.26559700	H -6.89225500 1.53605200 0.66497900
C -1.72164100 -6.02457400 0.54816400	C -2.21268500 -5.01034700 2.38300800	C 1.53550000 8.36203700 -0.01324300	C 3.27558000 7.74876800 1.64868200	C 8.87485800 0.29195300 -1.09612200	C 8.91165100 -0.49813000 -1.52417100	C 8.93149100 1.98562900 -1.24838800	C 8.34058400 -3.60672000 -0.62158800	C -7.91432400 -0.02406600 -2.67289800	H 6.17310700 -1.56314500 -3.75758400	C 6.82502700 3.80708500 0.83251800	C 7.89866700 -3.72620400 1.20858700	C -7.80762100 2.47844900 0.93724300	C 8.48063100 -1.20355800 2.15940100	H -0.61369100 -2.58917600 4.77285700	H -1.05193900 -3.36226100 3.29565400	H -7.78771200 4.83548300 -0.67068000	H -0.32462900 -0.74340900 -2.96702100	H -7.16032200 2.01211800 2.36387200
H -1.72965900 -4.88589700 2.40212300	H -1.80133000 -3.93488800 4.22968800	H 1.72313200 8.37846200 -2.18087300	H 3.17078500 8.80589700 -0.25070200	H 9.07069400 0.87377200 0.99115700	H 9.83151700 -0.45401400 0.44772200	H 8.79325700 0.04732600 -2.22698800	H 7.54469200 -5.45689600 0.20231700	H -6.55111500 -0.26060500 -4.34499400	H 5.77954600 -0.20326100 -2.71129700	H 5.68766100 4.64869500 -0.79621400	H 6.70630600 -4.82053400 2.66437100	H -6.26084600 2.59194200 -0.58777900	H 8.73395900 0.94948200 2.34908000	H 0.09108700 -2.92931700 3.19582500	H 0.21645000 -2.17220500 3.05341500	H -0.85334600 -1.33551800 2.60147700	C -3.47540100 1.73373400 0.60801800	H -6.28475000 3.10911100 1.26216200
H -0.18651500 -4.88592300 1.55285400	H -0.37764900 -4.26289000 3.24445700	H 3.10673600 7.69061800 -1.33490200	H 4.50633200 7.66304100 -0.12540000	H 8.26457400 2.06614000 -0.02506300	H 9.02004900 1.04128100 -0.01159600	H 8.27858200 0.04894600 -0.54167700	H 7.31960400 -4.04470300 1.23230000	H -6.26567200 -1.41080800 -3.03849900	C 7.95017800 -2.83554800 -1.98862700	H 4.73368000 4.39717800 0.66350800	H 6.50032800 -3.07260500 2.72401200	H -7.42109900 1.28442600 -0.82159400	H 7.91573100 0.44196500 0.87528700	H -2.88786300 -4.98334800 1.98383600	H 2.62473900 -4.61205900 1.39632400	H -4.81751900 -2.38888400 0.70771400	C -3.67684100 2.14344300 2.16004900	H 1.34621900 -3.42281200 -0.85104900
H -1.48330800 -6.76734600 -1.48359700	H -2.33181600 -5.74537900 0.33884100	H 1.49831800 7.88302400 2.10894100	H 3.44197700 6.29892400 3.26192500	H 8.21972000 -0.12914900 -3.12837800	H 7.61101700 -0.33987100 -3.26144500	H 8.62409500 3.82040100 -0.11952800	H 8.70520200 -1.57743700 -1.31630700	C -8.24860600 1.46141700 -2.85969600	H 7.23444100 -4.74744200 -1.22901400	C 7.93141200 3.21012900 -0.04707400	H 8.65406600 -2.40209300 -0.34136200	C -8.61781600 1.41910500 1.69623400	H 7.74954100 -3.22829500 1.86027600	H -1.28510700 -4.44841500 1.50710400	H 2.44788100 -2.92463300 1.86394900	C 3.88976900 1.21887500 0.30523600	H -4.68706700 2.53995200 2.24715900
H -0.03709100 -6.02303900 -0.80548800	H -0.70018900 -5.36041700 0.88043600	H 2.96804400 7.38211300 1.27510500	H 4.66945800 6.13745700 2.00832500	H 7.74896300 1.45796500 -2.52442000	H 7.67388500 1.11038900 -2.26326800	H 8.18117500 2.34998800 0.74515600	H 8.03029400 -1.67910100 0.30705500	H -7.38738700 3.40803100 -2.40091300	H 6.89015000 -3.37075000 -0.18681200	H 8.25443000 1.47663700 -1.31907500	H 7.76582600 -1.59109300 0.94014200	H -7.13543300 0.91570900 3.18558200	H 7.39370100 -2.12266200 0.54228000	H -1.29007600 -4.86583900 3.93950500	H 1.25297100 -4.37486900 3.49362500	C 4.71779300 1.87798000 -0.91443000	H -3.01076200 2.98103400 2.36065600
H -1.43053700 -6.96847000 1.02471300	H -2.09972000 -6.00547700 2.82990200	H 1.98256200 9.35401200 0.12429300	H 3.90829200 8.49988400 2.13679500	H 9.83855900 0.71904100 -1.39890200	H 9.80685900 -0.14485400 -2.05002300	H 9.96343800 1.83999600 -0.90657400	H 9.33784800 -3.73343700 -0.18305900	H -7.11994700 2.18298200 -1.16165300	H 8.21732900 -0.76318500 -2.60131900	H 7.42304200 1.12869900 0.18984200	H 8.77435500 -3.63647200 1.86249300	H -8.27561300 -0.38186400 2.86583600	H 9.44584700 -1.36467600 1.66425200	H -2.68513800 -3.80867000 4.15321000	H 0.32111600 -5.10717400 2.18752300	H 5.74938100 1.97229400 -0.57936600	C -4.84531200 1.98555300 -0.16864800
H -2.81895100 -6.02812200 0.47997000	H -3.28431500 -4.76680300 2.41581300	H 0.44644600 8.50724300 -0.05347800	H 2.23498300 7.99483800 1.90435900	H 9.05346500 -0.77006600 -0.87418600	H 8.92964100 -1.59650300 -1.56844200	H 8.98727500 2.52360800 -2.20551800	H 8.38680600 -4.01902500 -1.63968200	H -8.67387700 -0.65569200 -3.14607800	H 7.44246600 -0.96402600 -1.03044300	H 7.13120400 4.78288400 1.22760000	H 8.05775800 -4.61648800 0.58335400	H -7.23714600 3.08415300 1.65480600	H 8.64141300 -1.37406700 3.23374300	H -1.52698500 0.77431000 -3.30181400	H -1.79415700 2.28092400 -1.98200500	H 4.35114400 2.89502000 -1.04197600	H -5.62804100 1.77124700 0.55267100
		Cu 0.22844300 -0.56028400 -0.18505400	Cu -0.00791300 -0.73722400 0.01221900	Cu -0.24741900 -0.46790400 0.30865300	Cu -0.32885900 -0.46573400 0.01109300	Cu -0.49317900 0.47528800 -0.49876800	Cu -0.56894800 -0.07417300 -0.47610700	H -7.92331300 -0.26272400 -1.60168300	H 8.93159100 -2.90789500 -1.50619700	H 6.65640600 3.15382500 1.69946300	Cu -0.43638800 -0.11561600 -0.57527900	H -8.47719500 3.16738200 0.40863000	Cu -0.54664700 0.54651400 0.21655900			C 4.88830100 0.90801300 1.50650600	H -4.89719000 3.05968500 -0.35935800
		C -2.34753200 -2.60675600 1.05157900	C -3.10110800 -2.19355500 0.80942300	C -3.04455300 -2.46251900 -0.47094700	C -3.35420300 -2.17847400 -0.58730200	C -3.66836700 1.58303900 0.80380800	C -3.55578300 1.91474800 -0.81325000	H -9.22051500 1.68839100 -2.40687600	H 8.06658500 -3.22017300 -3.01144700	H 8.85944100 3.09703700 0.52606000	C -3.17225000 2.16111500 -0.85043800	H -9.26325600 0.88527700 0.98411000	O 2.86882900 -3.04086500 1.73976400			H 5.82853700 0.63252400 1.03678200	C -5.13550500 1.19853300 -1.44260900
		C -2.79133100 -2.82348200 2.56501400	C -3.79554800 -2.27778500 2.23951200	C -3.95435900 -3.21263100 0.59739500	C -4.21863600 -2.93853900 0.51529400	C -5.12607800 1.80133300 0.19950400	C -4.91309300 1.62764900 -1.60042200	H -8.33492700 1.68342000 -3.93246800	C -4.04235000 0.10555400 0.36527500	H 8.14785300 3.90655300 -0.86986400	C -4.54512500 2.05624600 -1.65598100	H -9.27935500 1.89408100 2.43061400	H 3.10528600 -3.42977000 2.60236600			H 5.06953300 1.85799700 2.01463200	C -4.47526400 1.45672400 -2.66499900
		H -2.43382600 -3.81692000 2.84453700	H -3.69951900 -3.31774000 2.55954100	H -3.65948700 -4.26411600 0.57269800	H -4.01699800 -4.00429200 0.38413100	H -5.24335000 2.87897600 0.06577900	H -4.86841400 2.21660300 -2.51912400	C 4.07001300 0.60736500 0.76436500	C -5.18882100 -0.41609100 -0.60874400	C -3.58075200 -1.61992900 -0.06113200	H -4.41989300 2.65879600 -2.55845200	H 0.03984100 -0.72079900 2.90884900	H 1.91534900 -3.23317600 1.59702600			C 4.50229400 -0.18170300 2.50179400	C -6.16557000 0.21813700 -1.42726900
		H -3.87543300 -2.88651800 2.54658700	H -4.85376900 -2.11250400 2.05934300	H -4.96529000 -3.17291000 0.20206200	H -5.25666900 -2.79123000 0.23055900	H -5.80965200 1.52212300 0.99515200	H -5.69593300 2.07401200 -0.99395100	C 5.38036800 0.66197500 -0.15854300	H -5.76544100 0.45926300 -0.91448700	C -4.38046800 -2.26780700 -1.27542400	H -5.27751600 2.57662400 -1.04569200	H -2.93966200 -2.01857200 2.54787000	C -3.77357200 0.30002400 -1.39023500			C 3.48794700 -0.00892200 3.46970900	C -4.78430900 0.69133700 -3.80135100
		C -3.26507500 -3.53407300 0.09737500	C -4.04201000 -2.93964600 -0.27020900	C -3.58168800 -2.77561300 -1.96565900	C -4.05760500 -2.32335800 -2.03557600	C -3.70481500 1.95953500 2.37881900	C -3.68162000 3.33874000 -0.06339000	H 6.23349300 0.60445200 0.51233300	H -5.85033500 -1.01195200 0.01386000	H -5.32697500 -1.72917700 -1.35582900	C -3.12708100 3.57435900 -0.06978900	C 3.70990500 1.55081100 -0.92962900	C -4.23472600 -0.62323900 -2.59847800			C 5.22754800 -1.40566100 2.49782800	C -6.43552000 -0.52381900 -2.58105000
		H -2.59548600 -4.18782000 -0.46050800	H -3.45314800 -3.73879900 -0.71825800	H -2.75814200 -3.22924700 -2.51663200	H -3.34698200 -2.82067500 -2.69444000	H -2.99917500 2.77567600 2.52692900	H -2.97662000 4.01818000 -0.53947200	H 5.41261200 1.65537600 -0.60896200	C -4.65942300 0.40695200 1.82988700	H -4.63168300 -3.27463800 -0.95288800	H -2.32060900 4.15947200 -0.50788200	C 3.88289400 1.73467100 -2.52422800	H -4.25855800 0.01695100 -3.48311100			C 3.14854700 -1.07251700 4.32291800	C -5.74576600 -0.31611700 -3.77956200
		H -3.83698200 -4.18419400 0.75900700	H -4.83225800 -3.43066800 0.29708700	H -4.34009300 -3.55134000 -1.86485700	H -4.88864600 -3.01670900 -1.91087800	H -4.69132700 2.37874700 2.57356300	H -4.67174500 3.72932500 -0.29158400	C 4.47581200 0.85253700 2.30381400	H -4.53195000 1.47107800 2.02410600	C -4.15773000 -2.17331000 1.34486200	H -4.04662700 4.10110100 -0.31964600	H 4.91074500 2.05096800 -2.69602100	H -5.26768900 -0.88497100 -2.38860600			C 4.85524800 -2.43642300 3.36535300	H -4.25649900 0.90173400 -4.72895100
		C -4.18281400 -2.82517300 -0.88245700	C -4.62954400 -2.08666800 -1.37978200	C -4.11338200 -1.59971200 -2.76543600	C -4.52273700 -1.03896300 -2.70034500	C -3.38747700 0.84909700 3.36351200	C -3.44114900 3.34160900 1.43513300	H 4.42234700 -0.11431600 2.80629900	H -5.73322000 0.24050200 1.75776500	H -4.59104900 -1.32589200 1.87359400	C -2.93580000 3.51870100 1.43481000	H 3.25698300 2.57450300 -2.82036600	C -5.00626800 1.25226700 -0.94729000			C 3.80013000 -2.30182600 4.27412500	H -7.21813600 -1.27843000 -2.54663100
		C -3.67921400 -2.37824400 -2.12371400	C -3.86482000 -1.80344400 -2.53176000	C -3.21647500 -0.73369900 -3.42948600	C -3.59642400 -0.21927600 -3.38302100	C -2.04472500 0.51411200 3.64395500	C -2.12726000 3.29500600 1.94864300	H 5.52493600 1.13813900 2.30688400	C -4.06883700 -0.37797800 2.98922500	H -4.98847000 -2.83505800 1.10546200	C -1.65284200 3.30122800 1.98339500	C 5.10264200 1.85708600 -0.21682100	H -4.67138500 2.28472700 -1.04523300			H 2.35390100 -0.92074400 5.05037900	C -3.43679300 1.06337100 3.19887700
		C -5.54446900 -2.60099500 -0.57266900	C -5.94033500 -1.56344400 -1.27868100	C -5.50081500 -1.34201700 -2.84175000	C -5.87517700 -0.63385200 -2.62855400	C -4.42023700 0.12572400 4.00276300	C -4.53093800 3.36573300 2.33652400	C 3.66805200 1.88078300 3.07516300	C -2.82806700 -0.00052600 3.55025800	C -3.15959900 -2.86671200 2.25722100	C -4.04124600 3.65777100 2.30495100	H 5.86312200 1.49836900 -0.90461600	H -5.78582100 1.11645900 -1.69636100			H 5.41280900 -3.36996800 3.33817500	C -4.52095200 0.35950700 3.77080600
		C -4.52203100 -1.68795500 -3.00627100	C -4.40190200 -0.98590400 -3.53631000	C -3.70985300 0.39752500 -4.09487200	C -4.01782900 1.00689200 -3.91713500	C -1.76158100 -0.57837500 4.47412700	C -1.93032500 3.19944500 3.33316100	C 2.38646900 1.56980100 3.57975900	C -4.73923300 -1.51060800 3.50564200	C -2.25369200 -2.11198500 3.03501200	C -1.51131200 3.15282500 3.36965700	H 5.20440700 2.94435700 -0.19226200	C -5.55740700 1.04422900 0.45159000			C 4.65250100 1.16152900 -2.25145700	C -2.12117600 0.73592000 3.59509400
		C -6.34736500 -1.89206400 -1.47172100	C -6.42823800 -0.72966400 -2.28914100	C -5.95386700 -0.20240500 -3.51469200	C -6.25665700 0.59545100 -3.17642500	C -4.09758600 -0.96932100 4.81274600	C -4.29278800 3.26033700 3.71129900	C 4.19748900 3.17461500 3.29259700	C -2.25124700 -0.79209300 4.55379200	C -3.10510600 -4.27884000 2.31662500	C -3.85950400 3.49592700 3.68305700	C 5.36604200 1.25010500 1.15819400	C -4.90844500 1.62955200 1.56155400			C 5.71902200 0.34019000 -2.68316200	C -4.26919400 -0.70387300 4.64542100
		C -5.85427200 -1.41380500 -2.69094900	C -5.67183800 -0.41795900 -3.42514700	C -5.07422300 0.69391300 -4.13213900	C -5.33986400 1.44339700 -3.80792600	C -2.77266400 -1.35771400 5.03911500	C -2.99785400 3.14859400 4.23056600	C 1.64810200 2.55328800 4.25096400	C -4.13503600 -2.26954900 4.51363100	C -1.26826800 -2.77090500 3.78524800	C -2.60420700 3.22114900 4.23623100	C 4.72941400 1.71068400 2.33262600	C -6.70842400 0.25264200 0.66734600			C 3.50865700 1.28765100 -3.06856000	C -1.91113500 -0.32757600 4.48246300
		H -4.11966300 -1.35282700 -3.95896800	H -3.80428900 -0.78571000 -4.42211500	H -3.00615000 1.06350900 -4.58906900	H -3.29025100 1.63400800 -4.42740800	H -0.72427100 -0.83148000 4.66964600	H -0.91459700 3.15107000 3.71313700	C 3.42591500 4.13122900 3.96289800	C -2.87851300 -1.94243400 5.03667200	C -2.11465400 -4.89891200 3.08532100	H -0.52183700 2.96765900 3.77686900	C 6.33334500 0.21467800 1.28171000	C -5.37259100 1.35941200 2.85663800			C 5.59172700 -0.38522300 -3.87241200	C -2.96903700 -1.07934300 4.99874900
		H -7.38796300 -1.70859500 -1.21385200	H -7.42793200 -0.31277300 -2.18901800	H -7.02273800 -0.00463800 -3.55107600	H -7.29674900 0.90403600 -3.09984000	H -4.90302300 -1.53640200 5.27377200	H -5.14070500 3.25425100 4.39245300	C 2.14149700 3.84633900 4.43916200	H -1.28430800 -0.50039800 4.95832300	C -1.16691400 -4.16307200 3.80716400	H -4.72306600 3.57426300 4.33955200	C 4.96632400 1.06268500 3.55607400	C -7.14044600 0.00721200 1.97482400			C 3.41801800 0.54394700 -4.25402900	H -5.11103200 -1.25872700 5.05321500
		C -2.36780000 -1.76962700 3.58024600	C -3.31467100 -1.31370800 3.31579900	C -3.95699400 -2.67043300 2.02340700	C -4.03381200 -2.50742900 1.96747500	C -5.53168600 1.05543500 -1.06743400	C -5.30099500 0.18304900 -1.90019900	H 0.66307300 2.29789900 4.63408600	H -4.65300400 -3.14824000 4.89140200	H -0.56431300 -2.17483400 4.36157200	C -5.09391400 0.67379400 -1.99552700	C 6.53933100 -0.39980700 2.52056500	C -6.47419300 0.53260000 3.08755200			C 4.43808800 -0.31734500 -4.66273900	H -0.89341900 -0.57947600 4.76453500
		C -1.04357200 -1.67224200 4.06437900	C -2.09150500 -1.49409000 4.00032700	C -2.86042200 -2.82887300 2.90031200	C -2.88311600 -2.82951200 2.72122400	C -5.02202800 1.38623700 -2.34373400	C -4.64550800 -0.59825400 -2.87792600	H 3.83976100 5.12518000 4.11747000	C -4.76522200 -1.24903300 -1.81591200	H -2.07126200 -5.98543700 3.10900600	C -4.52598900 -0.15074600 -2.99249400	C 5.84106900 -0.01476900 3.66965600	H -4.85553000 1.80597900 3.70289000			H 6.41011400 -1.03004900 -4.18444200	C -2.40390000 2.66038900 0.07268900
		C -3.34406800 -0.87717000 4.10435300	C -4.14207300 -0.21881000 3.69131100	C -5.12034800 -2.01504400 2.51316100	C -5.07268900 -1.77659800 2.60992800	C -6.52220400 0.03887400 -0.98042100	C -6.41317000 -0.38546800 -1.21985400	C 5.51386000 -0.40540600 -1.23226500	C -4.10824200 -0.69223400 -2.93666600	C -3.67353000 -2.34628500 -2.62716500	C -6.26586400 0.21592800 -1.33179800	H 4.44957100 1.42338400 4.44297100	H -8.01746300 -0.61725100 2.12950100			H 2.52323000 0.63800600 -4.86462900	C -0.62932700 3.63604500 -0.88305700
		C -0.68859100 -0.60642100 4.90871700	C -1.64535100 -0.50954900 4.89826700	C -2.88866700 -2.22497400 4.16855600	C -2.72180100 -2.29628300 4.01163300	C -5.43112200 0.65358900 -3.46989800	C -5.03351300 -1.93290700 -3.08147200	C 4.71003900 -0.37769400 -2.39179600	C -5.07484200 -2.63678900 -1.84086100	C -3.42138100 -1.20852900 -3.42713500	C -5.05750100 -1.42950500 -3.22831700	H 7.27130700 -1.20133300 2.59101700	C -3.44895400 -1.90218900 -2.86843500			C 2.87881900 2.25903900 0.74599700	C -1.64747800 4.75203600 -0.42922500
		C -2.94663600 0.16493800 4.94638300	C -3.65918300 0.73425100 4.59227500	C -5.10670600 -1.43572200 3.78520900	C -4.87556900 -1.27967700 3.90087800	C -6.89595300 -0.66745100 -2.12775500	C -6.76221500 -1.71906100 -1.45213300	C 6.44854500 -1.45612500 -1.07026200	C -3.65585600 -1.53083300 -3.96902700	C -3.28328500 -3.61848600 -3.12850600	C -6.75929800 -1.06474400 -1.59766200	C 3.54104300 0.53535000 -3.38890400	C -2.15784700 -1.89334700 -3.44364100			C 1.08894400 3.44268600 1.39554500	C -3.13063200 0.26598500 0.51763900
		C -1.61395300 0.34312600 5.33470800	C -2.39456000 0.62955700 5.18241600	C -3.98639600 -1.49761400 4.62115500	C -3.68764200 -1.49265200 4.60973200	C -6.35292500 -0.38741800 -3.38522600	C -6.07036600 -2.52335400 -2.36351000	C 4.81029900 -1.41202400 -3.33221800	C -4.61504000 -3.43172800 -2.89493300	C -2.68998000 -1.34020700 -4.61919300	C -6.15597400 -1.91889200 -2.52646800	C 4.56167000 -0.31078500 -3.87952700	C -4.05245300 -3.15931800 -2.58925100			C 2.37773000 4.33907200 1.53646400	C -2.25033100 -1.78400900 0.31319700
		H 0.34013700 -0.53898000 5.25511300	H -0.69254000 -0.65797000 5.40091800	H -2.02460100 -2.34372500 4.81889600	H -1.81380700 -2.53675500 4.56089500	H -5.01859700 0.91911000 -4.44071200	H -4.50508300 -2.51866300 -3.83058100	C 6.52236900 -2.46756000 -2.03489500	C -3.86885100 -2.90668400 -3.95539400	C -2.56658900 -3.70340500 -4.32605700	H -4.59429600 -2.05153900 -3.99122100	C 2.19449100 0.23544300 -3.69198200	C -1.45611000 -3.10054700 -3.59839800			C 3.27502600 -0.07685400 -0.16829000	C -3.48788800 -1.81852700 1.26349600
		H -3.70294500 0.84836500 5.32602600	H -4.29663000 1.57517900 4.85637000	H -6.00064700 -0.92565000 4.13719100	H -5.67519700 -0.71078800 4.37019600	H -7.64519800 -1.45098400 -2.03916300	H -7.60657400 -2.14040600 -0.91119300	C 5.69929100 -2.47593900 -3.16650800	H -3.12835500 -1.08235500 -4.80794500	C -2.22590000 -2.57165700 -5.07406000	H -7.64823900 -1.40262200 -1.06965100	C 4.21806000 -1.46740400 -4.58849700	C -3.31545800 -4.33539400 -2.75742300			C 1.99922500 -1.76331600 -0.89826100	C 0.80967600 3.85000400 -0.47978200
		C -2.55561200 -1.16073800 0.66926900	C -2.95065600 -0.74608200 0.40659600	C -3.13191700 -0.97366900 -0.22920100	C -3.28329600 -0.70795500 -0.24164000	C -3.28570300 0.13270800 0.63942100	C -3.35785800 0.83307400 0.22316700	H 4.17931400 -1.37756600 -4.21780300	H -4.84738800 -4.49439300 -2.88846300	H -2.48693300 -0.44602500 -5.20438100	C -3.11408400 1.03911200 0.16095000	C 1.89192900 -0.92923400 -4.40979900	C -1.99936000 -4.32903900 -3.23098000			C 3.47520400 -1.96314000 -1.36978800	C 1.70086900 4.39545800 -1.41153600
		C -2.48265100 0.95840100 -0.04769700	C -2.31977800 1.29123300 -0.27198600	C -2.83300000 1.23030200 0.04583200	C -2.75503500 1.43967000 0.12297700	C -2.37409400 -1.87987200 0.28941700	C -2.67451600 -0.76906400 1.63246200	H 7.24098000 -3.27241500 -1.89715000	C -2.99703700 -0.96989500 0.51250900	H -2.26285200 -4.68425700 -4.68509800	C -2.63041100 -0.66448900 1.53471800	C 2.88579200 -1.80685500 -4.84827100	H -0.45970800 -3.06997600 -4.03186800			C -0.08615300 4.01194400 0.63383600	C 1.26573700 3.56697400 0.81373300
		C -3.95888900 0.51157800 0.15428400	C -3.86862700 1.17870400 -0.28683500	C -4.29869400 0.93772400 -0.41086600	C -4.28630400 1.30290900 -0.15480800	C -3.50448800 -1.97848400 1.36008800	C -3.90909900 -0.02197200 2.22577200	C 3.11829200 1.72063000 0.39281100	C -1.15652500 -2.20786300 0.75003400	C -2.13247100 -2.02639900 -0.16059300	C -3.77595200 0.20615900 2.13850400	H 5.01117000 -2.12531600 -4.93662700	H -3.78705100 -5.28664800 -2.52067500			C -1.26928700 4.32157300 1.31486100	C 3.02409900 4.66732000 -1.05714900
		C -0.92981200 -3.10712900 0.86799100	C -1.79895100 -2.96948900 0.83383800	C -1.64113600 -3.03683500 -0.42863700	C -2.00705700 -2.86703400 -0.69922400	C -2.69318600 2.56150400 0.18341100	C -2.41473000 2.05161500 -1.80273100	C 1.35621500 3.08783200 0.18671900	C -2.37765500 -2.93634000 1.39771700	C 0.09769300 -2.18616500 -0.12898000	C -2.01399500 2.17937600 -1.82805000	H 0.85108400 -1.15783000 -4.61852100	C -3.38362200 -0.56024400 -0.21416500			C -0.02315600 4.22608400 -0.74903000	H 1.35635400 4.60550800 -2.42000300
		C 1.25395500 -3.44104700 0.44151500	C 0.31885500 -3.72954700 0.75387600	C 0.54935500 -3.49008400 -0.26111100	C 0.13438600 -3.53011700 -0.61986600	C -1.03702100 3.64787900 -0.85799800	C -0.61591400 1.82623300 -3.11201600	C 2.68208100 3.94288400 0.26280700	C -3.52079400 1.43873100 -0.13922900	C -0.54307500 -3.59043700 0.10807500	C -0.23334100 1.75597400 -3.12046000	C 2.68266100 2.57735900 -0.49426400	C -2.47988600 -1.51955900 1.59001000			C -2.37288300 4.83440500 0.62813300	C 2.58554400 3.84725100 1.17301700
		C 0.61294800 -4.78374000 0.97368100	C -0.64757300 -4.91184000 1.15824100	C -0.21955900 -4.81154600 -0.64983400	C -0.74189600 -4.70040700 -1.20620400	C -2.09967500 4.69916800 -0.34319100	C -1.47222800 3.04540000 -3.62624800	C 3.50013600 -0.78545500 0.61848900	C -2.40018600 3.21123800 -0.94767300	C -3.82246600 -0.11995000 -0.03985900	C -0.92120300 3.08442900 -3.61365100	C 0.99046100 3.74395500 0.39012300	C -3.98636800 -1.91127600 1.47652500			H -1.33188400 4.14458600 2.38362700	H 0.58501400 3.13896400 1.53971600
		C -1.93400400 1.99028500 0.91557000	C -1.67872800 2.19360800 0.76288700	C -2.65984200 1.76588400 1.45342600	C -2.35090700 1.85446400 1.52448000	C -2.67870600 -2.58191400 -1.01613900	C -2.89495500 -2.21467700 1.23994500	C 2.46662900 -2.67159100 -0.02615600	C -3.92185100 3.59544100 -0.77331900	C -3.76716200 2.12613700 -0.12643100	C -3.00857500 -2.06596900 1.10633500	C 1.99678100 4.74341400 -0.30091700	C -2.68822700 1.25617600 -1.84666500			C -1.11946500 4.74639300 -1.43634900	C 3.46833900 4.39914100 0.24017200
		C -2.26645800 3.33818300 0.71396000	C -1.55072300 3.56014900 0.47484600	C -2.90546000 3.12587900 1.68994100	C -2.38494300 3.21497100 1.86030000	C -2.37546900 -3.94709400 -1.12257700	C -2.78744700 -3.20429100 2.22737800	C 3.86953300 -3.02553300 0.61267000	C -0.55211300 -2.86533300 -0.47284600	C -5.26346600 1.64991300 0.02663300	C -3.01733200 -3.08483800 2.06926900	C 3.31853500 0.11983800 -0.64643900	C -0.87135500 2.52396500 -2.18924900			H 0.88624000 3.98553200 -1.28526900	H 3.70556500 5.08473800 -1.79244900
		C -1.14030900 1.64098500 2.01187100	C -1.20475200 1.70708200 1.98578600	C -2.30855900 0.94116300 2.52708600	C -1.98617900 0.92075000 2.50101700	C -3.35712400 -1.95166700 -2.06456000	C -3.26501400 -2.58432500 -0.05720000	C 0.45095300 3.32441600 -0.99940600	C 0.45318800 -3.82801900 -0.30351000	C 0.88956500 -1.99563900 -1.40399200	C -3.40982800 -2.35948000 -0.20100700	C 2.35605800 -1.84185000 -0.15807300	C -1.97238400 2.90715200 -3.25266200			C -2.29831300 5.05204100 -0.74969100	H 2.92331800 3.64052600 2.18369900
		C -1.82873000 4.31489600 1.60611900	C -0.96859000 4.42624800 1.39977600	C -2.81564400 3.64919600 2.97873400	C -2.07626800 3.63371700 3.15391700	C -2.76891900 -4.67840100 -2.24320800	C -3.07170800 -4.53714000 1.92987000	C -0.82174900 3.87082300 -0.79945000	C -0.99876500 -2.56857200 -1.76427200	C 2.27452900 -2.20540100 -1.38708900	C -3.44470900 -4.37028500 1.73689400	C 3.61968400 -2.07117300 -1.04345200	C -1.46669700 -2.62397900 1.37292500			H -3.28938400 5.05658000 1.16692400	H 4.49537300 4.61285300 0.52130600
		H -2.88014800 3.61389700 -0.13868200	H -1.90662700 3.93996700 -0.47884600	H -3.17344200 3.77097100 0.85815900	H -2.66056000 3.94372400 1.10318700	H -1.84865000 -4.43920300 -0.30991400	H -2.49503200 -2.92139900 3.23508100	C 0.86721300 3.03170300 -2.30460500	C 1.00144500 -4.48252900 -1.40776800	C 0.26884000 -1.63672200 -2.60487900	H -2.70159400 -2.86068400 3.08465200	C -0.47252600 3.91641400 0.05394300	C -0.90551600 -3.26693500 2.48148300			H -1.05601300 4.90439300 -2.50900000	C -2.42277800 -2.51486500 -1.00096600
		C -0.67050500 2.62509400 2.88725300	C -0.59864600 2.57042500 2.90302900	C -2.19831600 1.46910000 3.81762200	C -1.65480400 1.34156600 3.79258800	C -3.74494000 -2.68180500 -3.19236700	C -3.53489100 -3.92171300 -0.36061600	C -1.66831800 4.11990000 -1.88381900	H 0.79956700 -4.06835600 0.69789500	C 3.02840800 -2.05207300 -2.55282800	C -3.82379300 -3.65088400 -0.53920900	C -1.32035700 4.51253900 0.99433100	C -1.09766100 -3.03511800 0.08490600			H -3.15309000 5.45246600 -1.28516200	C -2.90656100 -1.88047300 -2.14969300
		H -0.89093400 0.60183900 2.19001800	H -1.30031700 0.65445500 2.22553300	H -2.12901200 -0.11539900 2.36281200	H -1.96550700 -0.13637700 2.26124500	H -3.60237400 -0.89788700 -1.99747700	H -3.35443000 -1.82996700 -0.82999600	H -1.14883900 4.10682100 0.20898700	C -0.44322600 -3.21349400 -2.87148600	H 2.76541500 -2.48638800 -0.45986100	H -3.41239900 -1.58026400 -0.95415400	C -1.00139800 3.52272000 -1.18217500	C -0.00538700 -4.32232200 2.30823500			C 1.48461500 -2.77171300 0.10575900	C -2.18974800 -3.89747700 -1.03175800
		C -1.02126300 3.96184200 2.69343500	C -0.48505800 3.93175500 2.61652000	C -2.45767400 2.82124400 4.04832100	C -1.70642200 2.69670000 4.12476500	C -3.46343800 -4.04726800 -3.28071500	C -3.45025100 -4.89966100 0.63249300	C 0.02656300 3.28033800 -3.38791500	H -1.77044100 -1.82256800 -1.90981200	C 1.02138000 -1.47622700 -3.76939600	C -3.85355300 -4.65625300 0.42958300	C -2.67461000 4.70863700 0.71427900	H -1.17669300 -2.94386500 3.48259400			C 1.53620600 -2.53553800 1.48329500	C -3.17425800 -2.62105100 -3.30482600
		H -2.10424700 5.35299200 1.44669700	H -0.87475800 5.48249300 1.16553600	H -3.01329300 4.70370300 3.14762000	H -2.11114900 4.69063700 3.40135200	H -2.53362500 -5.73659600 -2.30803100	H -2.99335600 -5.29241300 2.70644700	H 1.85341200 2.61654900 -2.46916100	C 0.55592700 -4.17339800 -2.69756900	H -0.80112600 -1.46909400 -2.62930000	H -3.45529000 -5.14882700 2.49412200	H -0.92069800 4.81042900 1.95889300	C -0.18857300 -4.07770600 -0.09334700			C 1.00515200 -4.00410200 -0.35874000	H -3.09444400 -0.81303900 -2.14111800
		H -0.04168700 2.33811600 3.72363900	H -0.22249100 2.17365000 3.84015900	H -1.92045700 0.81618000 4.63904000	H -1.36576200 0.60485100 4.53546600	H -4.26407200 -2.17943800 -4.00098200	H -3.81454600 -4.19322000 -1.37323500	C -1.24545400 3.82336800 -3.18132700	H 1.78049600 -5.22562300 -1.26333100	C 2.40333700 -1.68150700 -3.74732700	H -4.12629900 -3.86444700 -1.55909300	C -2.35032900 3.73545100 -1.47206500	H -1.52141400 -2.54230300 -0.78284300			C 1.11900400 -3.51951300 2.38330700	C -2.46962800 -4.63999000 -2.17912000
		H -0.66343400 4.72579000 3.37685700	H -0.01718700 4.60315200 3.33008300	H -2.37768200 3.22932100 5.05164000	H -1.45436200 3.02255900 5.12967700	H -3.76974300 -4.61227600 -4.15607400	H -3.66484000 -5.93784600 0.39664500	H -2.65524500 4.54071000 -1.71366400	H -0.78837600 -2.95560000 -3.86730200	H 4.10206900 -2.21517100 -2.52512100	H -4.18039100 -5.65803400 0.16688000	H -0.35547000 3.05948300 -1.91859100	C 0.35475300 -4.73257700 1.01784700			H 1.91038900 -1.58922900 1.85608100	H -1.81207000 -4.39322300 -0.14166500
		C 1.93872700 -3.54975800 -0.90543900	C 1.18800700 -3.98889500 -0.45841800	C 1.71756400 -3.12580900 -1.15335300	C 1.36295900 -3.13749500 -1.40959500	C 0.39240200 3.95150500 -0.47376100	C 0.87038400 2.05080100 -2.95753900	H 0.35861500 3.03964100 -4.39277800	H 0.99118400 -4.67188500 -3.55871700	H 0.52612800 -1.18009800 -4.68838600	C 1.26485200 1.78686100 -2.93223200	C -3.19353300 4.32148300 -0.52309700	H 0.42101800 -4.81797600 3.17528600			C 0.58919500 -4.98742800 0.53861300	C -2.97108800 -4.00278900 -3.31937200
		C 1.31787400 -3.15405400 -2.09343700	C 0.83884800 -3.53741000 -1.73484200	C 1.62667600 -2.11417100 -2.11317400	C 1.31744100 -2.13704600 -2.38717200	C 0.93941400 3.52626500 0.74219900	C 1.40532300 2.79198300 -1.89633200	H -1.90340900 4.00785400 -4.02535700	C -1.42599500 4.16873100 -0.30525500	H 2.98936100 -1.54956600 -4.65205900	C 1.86429200 2.41329800 -1.83119500	H -3.32131900 5.15641200 1.46283900	H 0.09546500 -4.37598700 -1.09702100			H 0.96529700 -4.19076300 -1.42767900	H -3.54293700 -2.11440000 -4.19014500
		C 3.21229100 -4.13101900 -0.96483600	C 2.34963500 -4.75550100 -0.30144800	C 2.91461300 -3.84595400 -1.03880700	C 2.57906400 -3.78380300 -1.15429000	C 1.16537200 4.75267800 -1.32329300	C 1.73967200 1.51448800 -3.91461500	C 1.28673000 -3.36211800 0.61410100	C -1.14001300 4.12079900 1.06410000	C -3.31814400 3.19110800 0.84406000	C 2.07913900 1.18174100 -3.89613000	H -2.74476300 3.44522700 -2.44064200	H 1.05823300 -5.54854700 0.88219200			C 0.64636600 -4.74780300 1.91533400	H -2.29606000 -5.71206500 -2.18452200
		C 1.94723200 -3.35448900 -3.32543100	C 1.62709400 -3.86130200 -2.84257700	C 2.71330500 -1.81568100 -2.93904600	C 2.47000100 -1.77704600 -3.08870900	C 2.22966000 3.91091200 1.11170500	C 2.78382400 2.99510000 -1.80163200	C 0.73740500 -2.90285600 1.81660700	C -0.87454000 5.19546600 -1.08001100	C -3.01195200 2.88885500 2.17698300	C 3.25487100 2.44059700 -1.70767700	H -4.24537000 4.47334500 -0.74755700	C -0.29825100 3.68580200 -1.40425300			H 1.16073100 -3.32012000 3.44868200	H -3.18674700 -4.57691600 -4.21554500
		H 0.34367800 -2.68689100 -2.05689800	H -0.04718300 -2.92971600 -1.86109500	H 0.70373300 -1.55920100 -2.20973500	H 0.38120400 -1.63085000 -2.58803300	H 0.35217600 2.89805700 1.39853200	H 0.74266400 3.21232900 -1.14872500	C 0.79915700 -4.54732400 0.05204900	C -0.33032100 5.09253600 1.65193600	C -3.28858800 4.52578500 0.42456800	H 1.24231900 2.88103100 -1.07652900	C 2.42969600 -2.32785600 1.27531000	C -0.57718600 3.89265500 -0.05033900			H 0.22072200 -5.93829900 0.16479300	O -4.11990300 -0.53222300 0.95902600
		C 3.84080100 -4.33657000 -2.19268400	C 3.13727200 -5.08186500 -1.40550900	C 4.00181900 -3.55220700 -1.86281500	C 3.73315500 -3.42731600 -1.85516300	C 2.45607000 5.13967800 -0.95615700	C 3.11968600 1.70463300 -3.81532800	C -0.27472900 -3.62046500 2.45309000	H -1.56440100 3.33085200 1.66845100	C -2.70167100 3.90652100 3.07853100	C 3.47017800 1.20101200 -3.77082100	C 2.78334100 -1.47752300 2.32846500	C 0.51755600 4.60713100 -2.07676300			H 0.32141400 -5.51028300 2.61734300	O -2.76938100 3.96648500 0.08178600
		H 3.70856900 -4.42586300 -0.04443700	H 2.63619100 -5.09423400 0.69018800	H 2.99196500 -4.64568800 -0.30759900	H 2.62480100 -4.56101200 -0.39694900	H 0.75059700 5.07897300 -2.27337500	H 1.33383500 0.92690300 -4.73247200	H 1.11233000 -1.98904200 2.25661400	C -0.05740100 6.16625400 -0.49481300	H -3.03288000 1.85969200 2.50977200	H 1.62014600 0.68241700 -4.74404800	C 2.17723600 -3.68018200 1.54632600	C -0.05675200 5.00432000 0.61976200			O 4.18687900 -1.00755900 -0.51688400	H -1.39344200 -2.19455800 0.84700300
		C 3.20629600 -3.95470600 -3.37947800	C 2.77480200 -4.63998900 -2.68202400	C 3.90405300 -2.53524900 -2.81794300	C 3.68175400 -2.42116600 -2.82462900	C 2.98900800 4.72610500 0.26759900	C 3.64641200 2.44601100 -2.75526200	C -0.21835800 -5.26619900 0.68540000	H -1.08904600 5.23579400 -2.14449000	C -2.97066700 5.54646500 1.32483600	C 4.06160200 1.83473000 -2.67622400	C 2.88644000 -1.97135800 3.63215800	H -1.19629100 3.18513500 0.48632100			O 3.44915200 3.42219200 1.15558500	H -3.12488000 -1.73153100 2.29108100
		H 1.44977000 -3.04046000 -4.23849000	H 1.34097900 -3.50426900 -3.82774700	H 2.62529600 -1.02014600 -3.67338800	H 2.41924200 -0.99221700 -3.83754400	H 2.64017800 3.57258900 2.05865500	H 3.18734400 3.58257100 -0.98263500	H 1.21904200 -4.90934800 -0.88249900	C 0.21211300 6.11997000 0.87508700	H -3.51823700 4.76629200 -0.60999300	H 3.71465000 2.93205000 -0.85587900	H 2.98474000 -0.43069800 2.13382200	C 1.03578300 5.71729600 -1.41116200			H 1.34669800 -1.76735100 -1.77317700	C -4.47679800 -2.93790900 1.16251500
		H 4.82708400 -4.79022500 -2.22345600	H 4.03619600 -5.67578300 -1.26895600	H 4.92456300 -4.11506600 -1.75685600	H 4.67192200 -3.92883900 -1.63891700	H 3.04416100 5.76151900 -1.62476400	H 3.77941500 1.26762900 -4.55906500	C -0.75658800 -4.80491600 1.88916400	H -0.12100700 5.04381200 2.71598200	C -2.68120300 5.23903100 2.65600100	H 4.08659400 0.71844300 -4.52334700	C 2.29132900 -4.17707400 2.84462800	H 0.74477600 4.44965800 -3.12680300			H 3.55889700 -1.57008000 -2.38578100	C -4.51742900 -3.89462800 2.18332200
		H 3.69603500 -4.11423900 -4.33557300	H 3.38829700 -4.89335300 -3.54155700	H 4.75149400 -2.30199900 -3.45482000	H 4.58009700 -2.13772000 -3.36378200	H 3.99339000 5.02382700 0.55425600	H 4.71868100 2.59777700 -2.67103900	H -0.69134500 -3.24974700 3.38322900	H 0.36577900 6.95558700 -1.10928400	H -2.47334500 3.65765400 4.11003700	H 5.14266300 1.85833500 -2.57536400	H 1.90483400 -4.34448200 0.73089400	C 0.74989500 5.92061700 -0.05677400			C 4.10568200 -3.31939100 -1.29225500	C -5.34241600 -3.06149700 0.06610900
		O -0.78965800 -4.41094100 1.17725600	O -1.96383300 -4.26713800 1.15296700	O -1.61681200 -4.36762300 -0.67403600	O -2.09946800 -4.15342400 -1.11564700	O -3.12112900 3.84695800 0.25906000	O -2.64532300 2.99376900 -2.75860500	H -0.58870700 -6.18380000 0.23741800	H 0.84389900 6.87528100 1.33307200	H -2.95124200 6.57783200 0.98494700	O -2.10671100 3.16105600 -2.76095700	C 2.64828600 -3.32211000 3.89351200	H -0.28381100 5.14776400 1.67173100			C 4.36917900 -4.01180100 -2.47969300	C -5.40242900 -4.97303400 2.10470700
		N 0.11926200 -2.49857400 0.45387200	N -0.59971100 -2.58839700 0.58580000	N -0.51236200 -2.46809000 -0.22884400	N -0.83151100 -2.42859700 -0.45023900	N -1.55020300 2.35984900 -0.35234500	N -1.30471400 1.42446300 -1.86806000	H -1.54807900 -5.36103800 2.38268600	O -4.50860800 2.35065700 -0.28757600	H -2.43838000 6.03057800 3.35871000	N -0.98901800 1.41898700 -1.89725700	H 3.15915700 -1.29746500 4.43804600	H 1.66528800 6.42130000 -1.94759700			C 4.41658000 -3.91754700 -0.06248100	H -3.85621100 -3.79103700 3.04007100
		O -3.78156800 -0.70083400 0.96471100	O -4.07760200 -0.02682700 0.52831000	O -4.39341000 -0.50883500 -0.18335600	O -4.48319300 -0.14565400 -0.01316600	O -4.20496900 -0.71095900 1.15102600	O -4.41377900 0.68943200 1.04796700	O 4.34613400 -1.73050600 1.07288700	O -3.50262800 -2.17900800 0.84392200	O -5.13667100 0.19503300 -0.01014300	O -4.18503400 0.99915100 0.97422600	H 2.09955000 -5.22826800 3.03918100	H 1.15349100 6.78374100 0.46446700			C 4.92422200 -5.29366900 -2.44138500	C -6.23404500 -4.13046000 -0.00506600
		N -1.77650300 -0.33856800 0.05796700	N -1.93591100 -0.12455900 -0.08305100	N -2.19942600 -0.09590000 -0.13484300	N -2.27212000 0.08319100 -0.21767900	N -2.22650100 -0.40877600 0.14944400	N -2.34149000 0.08739200 0.47093200	O 3.72142600 2.92739100 0.31008100	H -2.17638800 3.15686700 -2.01699700	O -1.93744900 -3.35616800 -0.28231100	N -2.19272100 0.17443000 0.39665900	H 2.73122600 -3.70558000 4.90616200	O -3.06114400 1.98371800 -2.92469500			H 4.14163500 -3.54321100 -3.43411000	H -5.31463000 -2.32349700 -0.72700400
		H 1.98780500 -3.08862300 1.17214800	H 0.97354400 -3.50644700 1.60142900	H 0.92283700 -3.59855400 0.76189300	H 0.45806600 -3.82836600 0.38121200	H -1.09664200 3.60770900 -1.94919500	H -0.75053200 1.00034100 -3.81482800	H 2.49479100 -2.93619200 -1.08597600	H -4.36276800 3.78785100 -1.75277400	H -3.62765700 2.50617300 -1.14284200	H -0.45750100 0.96993100 -3.84558600	O 4.28672400 -0.76892100 -0.94324100	N -1.53183700 1.50223700 -1.35475400			C 4.98241900 -5.19076900 -0.02523200	C -6.26380200 -5.09116800 1.01169100
		H 1.01570900 -5.01753300 1.96043800	H -0.45401900 -5.20707000 2.19063700	H -0.14059800 -5.53940400 0.15855800	H -0.70888800 -5.55824800 -0.53378200	H -2.56723500 5.19301700 -1.19634000	H -1.82344600 2.84054800 -4.63896900	H 4.55320300 -3.34159400 -0.17868500	C -4.23641700 4.72998300 0.16559400	H -5.82980000 1.93572000 -0.86097900	H -1.28137600 2.95010800 -4.63468100	O 3.07351200 3.85867300 -0.73514000	O -4.29596300 -1.50380000 0.10319900			H 4.21399100 -3.38589300 0.85984900	H -5.42522800 -5.71172300 2.90050100
		C 0.69149600 -5.98606500 0.07445300	C -0.66592100 -6.11789100 0.26062000	C 0.13834000 -5.45036600 -1.96406300	C -0.43177600 -5.13180700 -2.61355700	C -1.61951700 5.72590600 0.64804800	C -0.80848800 4.39842200 -3.57751800	C 3.88352300 -4.01849300 1.74177300	C -4.33257300 6.02612200 -0.35487300	C -5.98646400 2.09710500 1.27054900	C -0.09171000 4.33978400 -3.52003700	H 1.49969100 -2.30780900 -0.64821600	N -2.36058700 -0.47130700 0.55320400			C 5.23340400 -5.88440800 -1.21426400	H -6.90414300 -4.21487400 -0.85573500
		C 1.59955400 -7.00849400 0.36655100	C 0.02993300 -7.26932600 0.64331100	C 0.85335000 -6.65221100 -1.97500400	C 0.34325400 -6.27902500 -2.81751400	C -1.26191800 6.99848600 0.18784000	C 0.06538300 4.74411800 -4.61792600	C 3.73715100 -3.61756400 3.07473800	C -4.36694800 4.53328500 1.54530100	C -6.61606400 3.34852000 1.25933300	C 0.82687600 4.60200000 -4.54592000	H 3.29056600 -2.15155500 -2.08286900	H -0.04490700 2.03147100 -2.71275400			H 5.12288200 -5.82377400 -3.36823200	H -6.95750200 -5.92485400 0.95276000
		C -0.09086700 -6.06932400 -1.08525600	C -1.31679200 -6.08622400 -0.97937300	C -0.18469900 -4.83120300 -3.17942100	C -0.83536500 -4.37054700 -3.71694100	C -1.45908200 5.41827400 2.00495400	C -0.97864000 5.28120200 -2.50745200	C 3.98950000 -5.38174300 1.44063100	C -4.54685000 7.11389400 0.49351600	C -5.98004300 1.34354000 2.44873100	C -0.15311500 5.20145700 -2.42137700	C 4.56642000 -3.18495600 -0.72003000	H -1.63094500 2.64113200 -4.25395900			H 5.22397100 -5.64338100 0.93220900	H -2.01562900 5.28792800 -1.30527100
		C 1.73217700 -8.10117000 -0.49429400	C 0.08172100 -8.37701900 -0.20635200	C 1.24663300 -7.22904800 -3.18562000	C 0.71395900 -6.65981800 -4.10926400	C -0.74609000 7.95064100 1.06981200	C 0.77343600 5.94490400 -4.57680100	C 3.69637400 -4.57059000 4.09412800	H -4.23212200 6.18187400 -1.42576300	C -7.21574500 3.84727700 2.41611200	C 1.68513900 5.69811400 -4.46259200	C 4.64257800 -4.28133000 -1.58660200	C -2.48871800 4.32006100 -3.23398100			H 5.67085700 -6.87806300 -1.18299200	H -0.66661500 3.56482700 -1.97284800
		H 2.20598100 -6.94699100 1.26619800	H 0.53477200 -7.29609500 1.60523400	H 1.10498400 -7.13517500 -1.03452000	H 0.65875100 -6.87161400 -1.96288600	H -1.38400700 7.24168300 -0.86437700	H 0.20139100 4.06099900 -5.45209000	H 3.65703000 -2.56202900 3.31156900	C -4.59220900 5.61935400 2.39251200	H -6.62269500 3.93669700 0.34556100	H 0.87800400 3.93518400 -5.40253600	C 5.35871500 -3.16396000 0.43659800	C -2.18169600 5.18475300 -4.28896300			H 2.53445500 4.57781800 2.59000600	C -1.15001900 5.72941100 0.60355800
		C 0.03456300 -7.16371300 -1.93975300	C -1.27345700 -7.19543700 -1.82362400	C 0.19965400 -5.41031200 -4.38781800	C -0.47383200 -4.75531400 -5.00810000	C -0.95345500 6.37229500 2.88861100	C -0.27534900 6.48814400 -2.46942300	C 3.93803900 -6.33477900 2.45918000	H -4.28543700 3.53410500 1.95725700	C -6.58965600 1.83806700 3.60381800	C 0.70071100 6.30461900 -2.34139000	C 5.49076900 -5.35309700 -1.29545600	C -3.23414200 4.79821000 -2.14711600			H 0.74378100 3.18417200 2.39811500	C -0.49247500 6.88547100 0.16339200
		H -0.78765800 -5.27127300 -1.31819200	H -1.85196500 -5.19249800 -1.28098800	H -0.72783400 -3.89264100 -3.17448100	H -1.42482200 -3.47516400 -3.56277400	H -1.72180700 4.43123000 2.36785800	H -1.66139300 5.02892000 -1.70600200	H 4.10612400 -5.69442400 0.40632200	C -4.67851300 6.91271600 1.87022500	H -5.49772300 0.37393600 2.46579200	H -0.86843500 5.01446900 -1.63068300	H 4.03932700 -4.29152200 -2.49111200	C -2.60747300 6.51560200 -4.25876800			C 2.42218500 5.60271300 0.71597400	C -1.24806000 5.47874700 1.97612500
		C 0.94957400 -8.18100000 -1.64818500	C -0.57054100 -8.34241600 -1.44099800	C 0.91944800 -6.60996000 -4.39380700	C 0.30474200 -5.89945700 -5.20762000	C -0.59242200 7.64018200 2.42329100	C 0.60658500 6.82100200 -3.49941800	C 3.79184800 -5.93106600 3.78943400	H -4.61709800 8.11536300 0.07924200	C -7.20339700 3.09271900 3.59309500	C 1.62652100 6.55235400 -3.35683000	C 6.21597900 -4.22597700 0.71868700	H -1.60385300 4.81619800 -5.13242300			C 3.07392600 5.67514100 -0.51850700	C 0.06960200 7.77202900 1.08286800
		H 2.44117700 -8.88972800 -0.26007500	H 0.62577200 -9.26601500 0.09878300	H 1.80260100 -8.16195000 -3.18334100	H 1.31564800 -7.55179200 -4.25697500	H -0.47096100 8.93439800 0.70091600	H 1.45191300 6.19843400 -5.38611700	H 3.58580900 -4.24962400 5.12589900	H -4.69429600 5.45469200 3.46122800	H -7.69588800 4.82122000 2.39738500	H 2.39684100 5.88707300 -5.26090300	H 5.30349600 -2.31685800 1.10973900	C -3.66642300 6.12314300 -2.11992100			C 1.72714400 6.72306900 1.19159300	H -0.41247300 7.08342400 -0.90222800
		H -0.57673000 -7.22035400 -2.83567400	H -1.78399800 -7.16299900 -2.78166800	H -0.05707400 -4.92345400 -5.32415000	H -0.79528500 -4.15894000 -5.85707700	H -0.83606500 6.12313700 3.93927700	H -0.41703500 7.16529500 -1.63207700	H 4.01813800 -7.39001300 2.21498200	H -4.85017800 7.75743000 2.53086000	H -6.57941500 1.24332400 4.51256000	H 0.64245500 6.96664900 -1.48229000	C 6.28045900 -5.32592600 -0.14380000	H -3.46307600 4.13520000 -1.31975000			C 3.02302100 6.84951100 -1.27400000	C -0.69477100 6.37075400 2.89700600
		H 1.04893400 -9.03133100 -2.31644100	H -0.53500800 -9.20451700 -2.10055700	H 1.22114900 -7.05905100 -5.33551700	H 0.58833800 -6.19717000 -6.21282400	H -0.19604800 8.38109200 3.11138500	H 1.15652500 7.75692400 -3.46720900	H 3.75637100 -6.67156800 4.58313900	H -2.37146000 -2.71508300 2.46722800	H -7.67241000 3.47894200 4.49322800	H 2.29366600 7.40680500 -3.29169500	H 5.54109600 -6.20094900 -1.97226800	C -3.35146200 6.98654500 -3.17507600			H 3.61860800 4.81624000 -0.89110900	H -1.75158900 4.58607400 2.32589800
		H -4.33396400 0.16109400 -0.81196900	H -4.16978300 0.89452200 -1.29980900	H -4.34361200 1.06452600 -1.49489200	H -4.45547800 1.51643300 -1.21254500	H -3.04098700 -1.90252700 2.34744600	H -3.53854900 0.75374600 2.90099900	H 2.71307800 4.45416200 1.22838000	H -0.38452300 -2.09618900 1.51019100	H -0.56716100 -3.77080700 1.18476700	H -3.32429400 0.91949100 2.83267800	H 6.83057200 -4.19674200 1.61386800	H -2.36212100 7.17958300 -5.08240200			C 1.66959300 7.89262400 0.43393600	C -0.03015800 7.51672900 2.45371000
		H -2.37279900 1.33932400 -1.05863500	H -1.99338800 1.61718500 -1.25456700	H -2.37982200 1.93462200 -0.65594100	H -2.33209900 2.15261600 -0.58882400	H -1.45549700 -2.28291600 0.71383900	H -1.85550800 -0.71517400 2.35159900	H 0.78439500 3.28580400 1.09532300	C -2.55272200 -4.40834900 1.18569900	H 0.74163600 -1.96136700 0.71750200	H -1.81727900 -0.72088200 2.25991000	H 6.94580600 -6.15480300 0.07978400	H -4.24413700 6.48419300 -1.27401700			H 1.21933400 6.67044600 2.15109700	H 0.58030200 8.66308400 0.72965800
		C -4.95265000 1.43752500 0.78101600	C -4.70623100 2.32143400 0.19135400	C -5.44559100 1.65345500 0.23364200	C -5.27115500 2.05871700 0.68281300	C -4.45595400 -3.13442200 1.32914400	C -5.00331800 -0.79911400 2.88969600	C 2.94059000 4.92966300 -0.84507700	C -2.92060100 -4.93574500 -0.05984700	C 0.03713700 -4.77903700 -0.59311200	C -4.95747000 -0.45370600 2.77931300	H 2.42267100 5.40791200 0.45275300	H -3.68595600 8.01952000 -3.15118300			C 2.31706100 7.95875600 -0.80395400	H -0.77921800 6.16563900 3.96027700
		C -4.83697900 1.85899600 2.11367700	C -4.68841000 2.74927700 1.52669700	C -5.79199500 1.43218100 1.57431300	C -5.45659100 1.76731000 2.04166400	C -5.44440800 -3.25384100 0.34152600	C -5.86060700 -1.63336800 2.15800900	C 3.89741100 4.70724000 -1.83949200	C -2.30960800 -5.27778900 2.25552700	C -0.13286800 -4.98062500 -1.96934700	C -5.89621800 -1.17489900 2.02757600	H 1.09572000 3.85258700 1.47259000	H -4.55733800 -1.23524400 2.11830500			H 3.53347000 6.89345900 -2.23173700	H 0.40377900 8.20787900 3.17025800
		C -6.01489700 1.90673200 0.00000100	C -5.50632600 2.99598900 -0.73854000	C -6.17661800 2.57749100 -0.52192900	C -6.01106700 3.09039400 0.09373100	C -4.32769700 -4.13641900 2.29808700	C -5.15650200 -0.70230200 4.27747000	C 2.16573800 6.09734200 -0.88616800	C -3.04415500 -6.31374800 -0.22984500	C 0.80557900 -5.68654400 0.14569400	C -5.11196100 -0.36157300 4.16744800	C 1.45152000 5.55252500 -1.45023300	H -2.30450800 -1.07098300 2.56695200			H 1.12312100 8.75246700 0.81032000	C -5.95530500 0.71509900 3.45803000
		C -5.77259200 2.74097300 2.65191100	C -5.46147500 3.84044600 1.92100400	C -6.85602500 2.12594100 2.14758700	C -6.37120200 2.49792500 2.79776900	C -6.28828300 -4.36323300 0.32495300	C -6.85616900 -2.35966800 2.80902200	C 4.06814100 5.63465600 -2.87142300	H -3.11069600 -4.26662900 -0.88986700	C 0.45744700 -6.07728800 -2.59591400	C -6.97334500 -1.79408000 2.65920900	C 0.72284500 6.71274700 -1.15382200	C -4.39719600 -3.32854900 1.73690200			H 2.27475200 8.86959300 -1.39386400	H -6.64345000 0.04768800 3.98339300
		H -4.01866300 1.49515700 2.72447200	H -4.07510200 2.22669600 2.25194000	H -5.22927700 0.71777800 2.16351800	H -4.88828400 0.96758700 2.50077200	H -5.54799100 -2.48199900 -0.41172300	H -5.74601300 -1.71073600 1.08332900	H 4.50989000 3.81365400 -1.80606100	C -2.41973700 -6.65982900 2.08125200	H -0.72708100 -4.28107200 -2.54381700	H -5.78201500 -1.24830500 0.95258300	C 1.58125200 5.14931200 -2.78240000	C -4.11437600 -4.36004700 0.83090400			C 6.99568900 0.21202700 -1.88531300	H -6.19035300 1.74184400 3.76249500
		C -6.94231800 2.80476000 0.53452400	C -6.26740500 4.09986200 -0.34619600	C -7.23381000 3.28414800 0.05756400	C -6.91724000 3.83293300 0.85559100	C -5.16568900 -5.25415000 2.27329800	C -6.14592100 -1.44131000 4.93139300	C 2.33174600 7.01857100 -1.91949200	H -2.03674100 -4.86934700 3.22567200	C 1.40915200 -6.77723100 -0.48518500	C -6.18422800 -0.99446900 4.80167600	C 0.11513200 7.44567300 -2.17296000	C -5.05678600 -3.62885200 2.93488600			H 7.68240600 -0.49225100 -2.36226300	H -6.16950100 0.64056100 2.39038800
		H -6.11381900 1.56653600 -1.02688900	H -5.53178100 2.65322400 -1.76914100	H -5.91889000 2.74025100 -1.56558900	H -5.87920300 3.30828100 -0.96326200	H -3.57118900 -4.03851100 3.07279000	H -4.50191500 -0.04414300 4.84366700	H 1.42231600 6.27405800 -0.11337300	C -2.78929900 -7.18013200 0.83878800	H 0.92804300 -5.53752400 1.21587600	H -4.39263200 0.20952100 4.74920300	H 0.61946200 7.03012200 -0.11957900	C -4.48635400 -5.67188500 1.12174500			H 7.51425900 1.17403800 -1.79715000	C -0.91960200 1.49773500 3.08721200
		C -6.82288800 3.22179800 1.86205400	C -6.24668200 4.52254100 0.98493800	C -7.57666400 3.05766700 1.39229700	C -7.10033700 3.53644800 2.20800900	C -6.14814400 -5.36904400 1.28726600	C -6.99857500 -2.26943200 4.19804500	C 3.28371400 6.78850600 -2.91838800	H -3.33647200 -6.71089400 -1.19777600	C 1.23436000 -6.97572400 -1.85684500	C -7.11763000 -1.70986200 4.04835200	C 0.97960700 5.88792500 -3.80458200	H -3.61068400 -4.13368200 -0.10043100			H 6.80555700 -0.14298300 -0.86957100	H -0.02332100 1.22257400 3.64546400
		H -5.67890100 3.05797100 3.68648500	H -5.44734200 4.16197700 2.95829700	H -7.11975000 1.94256400 3.18520900	H -6.51190600 2.25896500 3.84802300	H -7.05306800 -4.44439000 -0.44211100	H -7.51876900 -2.99849100 2.23216100	H 4.81439600 5.45124600 -3.63908300	H -2.22668700 -7.32633900 2.91672200	H 0.31321800 -6.22784100 -3.66203500	H -7.69836600 -2.34519200 2.06718800	H 2.15131000 4.26098600 -3.02356900	C -5.41716600 -4.94548500 3.23220800			C 2.36409300 2.19887000 -2.69668200	H -0.72776300 1.29093900 2.03073400
		H -7.75937000 3.16724800 -0.08216000	H -6.88096100 4.61925700 -1.07636700	H -7.79314300 4.00126000 -0.53601100	H -7.48483200 4.63328700 0.39010900	H -5.05620000 -6.02736300 3.02806200	H -6.25585900 -1.36139900 6.00888900	H 1.72074000 7.91618200 -1.94454000	H -2.88259600 -8.25381500 0.70371600	H 2.00570000 -7.47448600 0.09575200	H -6.29451700 -0.91942800 5.87946200	C 0.23988500 7.03329200 -3.50349000	H -5.29012800 -2.82824400 3.63270000			H 1.67571000 2.31767400 -3.53555900	H -1.05650100 2.58007700 3.18110100
		H -7.54637200 3.91431800 2.28235700	H -6.84260900 5.37625400 1.29429700	H -8.40283900 3.60061800 1.84210600	H -7.80987300 4.10780700 2.79948500	H -6.80452100 -6.23426100 1.27043900	H -7.77297900 -2.83853900 4.70412200	H 3.41430500 7.50605300 -3.72308000	C -3.87202300 0.78949100 -3.12558800	H 1.69699600 -7.82737500 -2.34708300	H -7.95571400 -2.19614200 4.53907900	H -0.45230200 8.33922600 -1.92961200	C -5.13425400 -5.96942500 2.32517500			H 1.79218400 1.80450400 -1.85271500	C -2.71152600 -2.24332300 5.92385500
		C 0.02924700 -2.70370500 3.78837300	C -1.24378400 -2.74219700 3.88330400	C -1.63431200 -3.65430300 2.57824000	C -1.79621700 -3.77743600 2.26241000	C -4.04956900 2.51842500 -2.58512000	C -3.52574000 -0.08234300 -3.75260000	C 3.71894500 0.73060300 -2.64323100	H -3.95093700 1.04457400 -4.18657300	C -3.90804400 0.18325100 -3.09243200	C -3.35675400 0.25992500 -3.85825600	H 1.08784800 5.56345000 -4.83550000	H -4.26859000 -6.46170200 0.40845500			H 2.71708000 3.19502800 -2.40842000	H -2.58434100 -1.90703800 6.96066200
		H 0.64394600 -2.84139900 4.68296300	H -0.80062000 -2.97782500 4.85532200	H -1.29539200 -4.17771800 3.47757000	H -1.56746800 -4.48313100 3.06788500	H -4.14991800 2.88967600 -3.60883100	H -3.55787700 -0.57258300 -4.72999600	H 4.13780300 1.71489800 -2.41564100	H -4.59422000 1.40402100 -2.58639000	H -3.13683700 0.75441100 -2.56893800	H -3.45436200 -0.18394400 -4.85334800	H -0.23197700 7.60371000 -4.29808600	H -5.92699400 -5.16775400 4.16505700			C 4.28880800 -1.17934300 -5.89161300	H -3.54251800 -2.95515200 5.91032600
		H -0.38310300 -3.67690000 3.52008700	H -1.81974500 -3.61144500 3.56362700	H -1.81935600 -4.40795900 1.81187200	H -2.07367600 -4.36600000 1.38849800	H -4.21291900 3.36083000 -1.91016600	H -3.58076700 0.99414000 -3.92289300	H 3.39292700 0.73557700 -3.68626400	H -2.86755300 1.07479300 -2.80339000	H -4.13922900 0.72740800 -4.01287400	H -3.28098300 1.34058000 -3.98767000	C 6.02371100 -0.00891200 -3.64811200	H -5.42092400 -6.99232300 2.55141200			H 5.24249000 -1.30470600 -6.41420400	H -1.79673200 -2.77552800 5.64245200
		H 0.70581900 -2.38945300 2.99040800	H -0.41316500 -2.61059300 3.18650000	H -0.80696400 -3.02318200 2.24559400	H -0.87040900 -3.23963000 2.04000000	H -3.01433800 2.18697400 -2.46311500	H -2.55004300 -0.30743600 -3.31285200	H 2.82653600 0.60462200 -2.02550600	C -5.92447300 -3.30599200 -0.78171200	H -4.81025500 0.17996200 -2.47900800	H -2.41294200 -0.09994200 -3.43876000	H 6.65377600 -0.79185900 -4.07832600	C -1.47470700 -0.64279600 -3.94955100			H 3.93613600 -2.18270200 -5.61848100	C -3.43177500 2.53653700 -2.83798400
		C -4.82816100 -1.05389500 3.86072800	C -5.57598100 -0.07869000 3.22455000	C -6.41434200 -1.95089100 1.73040500	C -6.42671300 -1.54607000 1.97343100	C -7.24479100 -0.29454900 0.30712000	C -7.28249300 0.40396800 -0.26487500	C 7.37542800 -1.52958100 0.12276700	H -5.42393100 -3.32835300 0.18761800	C -3.63077300 -4.91629300 -2.43144200	C -7.04760700 1.07368000 -0.36013900	H 6.31577000 0.94267300 -4.10790200	H -0.82142800 -0.88948700 -4.79086100			H 3.56237900 -0.75784200 -6.59296200	H -3.43016500 2.89722400 -3.87047600
		H -5.10238400 -0.90703400 2.81645000	H -5.65358300 0.09639600 2.15197100	H -6.31833400 -1.34295100 0.82981500	H -6.36579400 -0.88524000 1.10781400	H -6.56694100 -0.68090000 1.06918000	H -6.73351000 0.71072300 0.62654100	H 6.81736600 -1.56486600 1.06276700	H -6.88290700 -2.79241700 -0.64763900	H -3.11463100 -5.01279800 -1.47450000	H -6.47714400 1.28697400 0.54495500	H 6.25985400 0.06279300 -2.58443400	H -2.18334900 0.11362000 -4.29103300			C 2.72550200 1.28098800 3.67326500	H -3.60355800 3.39699900 -2.18863100
		H -5.15787600 -2.05788000 4.15148600	H -6.15403200 -0.98105600 3.45490700	H -6.74893000 -2.94794200 1.42295000	H -6.88026800 -2.48644800 1.64106900	H -7.74718200 0.58469700 0.72611500	H -7.68371700 1.30890900 -0.73467500	H 8.00124900 -2.42427100 0.06919500	H -6.14073400 -4.33889400 -1.06667000	H -4.70576000 -4.99989000 -2.23791900	H -7.33397800 2.03292800 -0.80535900	C 1.05529500 1.12768600 -3.25636100	H -0.84070800 -0.19071600 -3.18329100			H 1.76459900 1.25388400 3.15245600	H -2.42915600 2.15114800 -2.63076300
		H -5.39652200 -0.33459600 4.45582400	H -6.05810300 0.76032200 3.73269500	H -7.20576200 -1.51129700 2.34289300	H -7.10922700 -1.08649600 2.69287500	H -8.00858800 -1.05553800 0.12801900	H -8.13167100 -0.20136200 0.06240300	H 8.04295700 -0.66135800 0.17242000	C -3.33664300 -3.80730300 -5.04136100	H -3.34028000 -5.76860900 -3.05106600	H -7.96578000 0.56298600 -0.05897400	H 0.12420800 0.83100600 -3.74310300	C -5.49665300 -3.29741900 -2.15717300			H 2.51132100 1.42255800 4.73700300	C -7.03362600 -0.04147600 -0.21500000
		C -1.22142300 1.49858700 6.22068300	C -1.89768300 1.69587200 6.12599100	C -3.99192900 -0.81304100 5.96469900	C -3.48814100 -0.88454900 5.97483800	C -6.78573900 -1.16870700 -4.60092100	C -6.45183100 -3.96951000 -2.55549200	C 5.76206500 -3.60749600 -4.16264700	H -4.13349400 -4.42024300 -5.47757200	C -1.39369900 -2.69778000 -6.32504800	C -6.69537200 -3.30816400 -2.75615200	H 0.89267000 1.07478700 -2.17610900	H -5.67463500 -2.86254000 -1.17288500			H 3.27381000 2.15965100 3.33026900	H -7.53480300 0.87113700 0.12667400
		H -1.49787000 2.45348600 5.75993600	H -1.88318700 2.67474900 5.63390000	H -4.04415600 0.27527700 5.84332800	H -3.43963100 0.20856600 5.90703600	H -6.71223800 -2.24687100 -4.42145400	H -6.25493700 -4.54558400 -1.64365700	H 5.38872200 -3.29916800 -5.14381700	H -2.86696300 -3.23321000 -5.84516900	H -0.37252100 -3.01202000 -6.07867100	H -6.59502800 -3.91706500 -1.85006800	H 1.24363800 2.17840200 -3.50076200	H -6.17514200 -2.80621100 -2.86360500			C 6.43408500 -1.63938500 1.61404400	H -7.80925700 -0.77359200 -0.45350000
		H -1.73460000 1.44781400 7.18821400	H -2.55125000 1.78585800 7.00163500	H -4.86145800 -1.11236300 6.56073200	H -4.32009800 -1.12880600 6.64499600	H -7.83136800 -0.95630100 -4.85450900	H -7.52001600 -4.07363900 -2.77683500	H 6.78496300 -3.97833500 -4.28349000	H -2.58515000 -4.49623100 -4.63812400	H -1.80655900 -3.45124200 -7.00508200	H -7.76113000 -3.28422200 -3.01035500	C 2.53118600 -3.06733900 -5.59831100	H -5.77812300 -4.35250300 -2.10899300			H 6.88659500 -2.60865000 1.83861500	H -6.45650500 -0.43395400 0.62320700
		H -0.14409500 1.51263700 6.40859100	H -0.88542600 1.47935200 6.47902300	H -3.08868600 -1.04300000 6.53704000	H -2.56077400 -1.23277900 6.43842600	H -6.17301500 -0.92552600 -5.47364300	H -5.88678700 -4.42988300 -3.37094400	H 5.14897100 -4.45485500 -3.83043100	C -2.09146000 1.23767800 3.09853100	H -1.32998400 -1.74773900 -6.86321100	H -6.16252300 -3.81780700 -3.56392100	H 2.48373300 -2.88659000 -6.67971100	C -1.22084600 -5.61428300 -3.35895900			H 6.17100600 -1.63518000 0.55545000	C -6.06022400 -1.14485000 -4.99979100
		C -2.24268600 -2.61010600 -2.52717900	C -2.46490300 -2.34100100 -2.71127700	C -1.72861400 -0.99441600 -3.44891700	C -2.15626700 -0.63377700 -3.57812300	C -0.89013000 1.30115500 3.07375200	C -0.90957400 3.32910000 1.05530800	C 1.76597100 0.20902800 3.38691000	H -1.72470500 1.13528000 2.07446900	C -2.30375800 -0.60365200 3.08543900	C -0.41493800 3.21020200 1.12181700	H 3.27573600 -3.85238700 -5.43242200	H -1.08521900 -6.08537800 -2.37844900			H 7.20172400 -0.87265700 1.76799200	H -5.40427700 -0.89135900 -5.83739700
		H -2.05641700 -2.24809500 -3.54151300	H -2.06007200 -2.05861200 -3.68672200	H -1.20344400 -0.21381900 -4.00452000	H -1.59113000 0.15302300 -4.08344400	H 0.04963200 1.00426800 3.54195700	H -0.01699500 3.57075700 1.63439300	H 1.44915400 0.07923000 2.34793200	H -2.73818100 2.12206300 3.12559200	H -1.95352000 -0.15887700 2.15082900	H 0.48479000 3.25155200 1.73740700	H 1.55286600 -3.44893700 -5.28884400	H -1.74760600 -6.33799800 -3.99152200			C 3.41311500 -3.44673200 5.17631600	H -5.94230800 -2.21335500 -4.78713400
		H -1.55939300 -2.08342800 -1.85669100	H -1.79339200 -1.94351500 -1.94619300	H -1.30882700 -1.01921700 -2.44146500	H -1.65269300 -0.84086700 -2.63171600	H -0.78903100 1.14022400 1.99620300	H -0.73782900 2.36194200 0.57307700	H 2.46499400 -0.60112300 3.61928600	H -1.22586200 1.43358100 3.73660600	H -3.32298700 -0.23959100 3.25402900	H -0.38499600 2.27517300 0.55554600	C 3.79423300 2.89813200 2.37412800	H -0.23030300 -5.44233800 -3.78968400			H 4.24630500 -3.73824200 5.82648200	H -7.09693900 -0.99495000 -5.32353400
		H -1.97327700 -3.67170600 -2.49539100	H -2.42849000 -3.43347100 -2.63654300	H -1.49590300 -1.95575700 -3.92117000	H -2.08666700 -1.53918800 -4.19158100	H -1.01793300 2.37811800 3.22749800	H -1.00250400 4.07146200 0.25709600	H 0.88029300 0.08425300 4.01508200	C -6.09247200 -1.93809800 2.98720700	H -1.67117100 -0.21821100 3.88826600	H -0.36017700 4.02585800 0.39366800	H 3.92250900 3.43999200 3.31598000	C -3.72274800 2.55056500 1.39180800			H 2.56151500 -3.18736900 5.81170400	O 6.71505400 -5.24247200 2.75904200
		C -6.16279200 -3.09177500 0.71516400	C -6.83281700 -1.86609600 -0.09811300	C -6.51661300 -2.25995100 -2.20348300	C -6.92841100 -1.48713900 -1.96159900	C -5.87383100 0.50160400 3.83820000	C -5.95744100 3.48985100 1.85465300	C 5.58043400 3.56210800 2.81859700	H -6.84679200 -1.15542400 3.12913300	C -4.08588600 -5.14290100 1.55873400	C -5.42669800 3.96582000 1.78754000	H 3.96801600 3.60593100 1.56272300	H -3.36565500 2.90908700 2.36108000			H 3.14032100 -4.33045300 4.58852300	C 7.51185300 -5.32319400 3.94434600
		H -7.23689100 -2.88930400 0.73060500	H -7.82249100 -1.42382800 -0.23873500	H -7.53285900 -1.90304100 -2.39001000	H -7.91308700 -1.01900800 -2.04081500	H -6.51692500 -0.17813000 4.40337100	H -6.65534300 3.45210700 2.69525000	H 6.35821100 2.96849300 3.31373800	H -6.06166700 -2.16455900 1.91863400	H -3.85686700 -6.20276100 1.69716300	H -6.14898600 3.99586400 2.60756900	H 2.74955000 2.57801800 2.32921500	H -2.89049200 2.04649800 0.89720700			H -3.52928700 -2.34824900 1.60844400	H 6.99414500 -4.88414500 4.80520900
		H -6.02475200 -4.17020900 0.85053600	H -6.96715400 -2.94405000 0.04560900	H -6.44422100 -3.28044300 -2.59685600	H -6.99489400 -2.48147900 -2.41766300	H -6.06714200 1.51916200 4.19792000	H -6.12386900 4.43643100 1.32682400	H 5.69361500 3.41195600 1.74146100	H -6.44141200 -2.83376200 3.50773800	H -5.11488800 -4.97757400 1.89941900	H -5.45897100 4.93754200 1.28056000	C 7.19838300 -0.24316800 0.12720600	H -3.97678400 3.42701000 0.78450300			O -6.97681800 -5.00871100 -2.28097000	H 7.67350600 -6.38721300 4.12400900
		H -5.72100700 -2.59918700 1.58470200	H -6.42107600 -1.46616800 0.83151800	H -6.38047200 -2.32322700 -1.12141200	H -6.71545800 -1.63378500 -0.90012400	H -6.18924600 0.46665800 2.79414700	H -6.22253000 2.68641500 1.16408800	H 5.78119800 4.61465000 3.03500100	C -2.21331800 -2.82888000 6.05996200	H -4.06598000 -4.93376600 0.48651200	H -5.76831900 3.21820700 1.06899300	H 7.72778300 0.59443800 -0.34017300	C -7.48996200 -0.34645100 -0.47820600			C -6.64892200 -5.76526900 -3.45034100	H 8.47986700 -4.82644800 3.80984300
		C -6.73183100 -0.60224300 -3.61129200	C -6.22151600 0.50585300 -4.48380500	C -5.58522300 1.95595100 -4.78134100	C -5.76538200 2.79746900 -4.31858700	C -2.44082800 -2.59783900 5.83107500	C -2.76138000 2.93690000 5.70546100	C 1.30874000 4.90903600 5.11270500	H -2.93718100 -3.22538900 6.77930200	C -0.05459000 -4.85730900 4.55288600	C -2.42850700 3.02492400 5.72205000	H 7.95048400 -0.95464200 0.47760300	H -8.36626500 -0.88581100 -0.10910500			H -7.13629900 -6.73343600 -3.32603000
		H -6.30585900 -0.53256400 -4.61636000	H -5.49426100 0.68082400 -5.28148700	H -4.87762200 2.34311600 -5.52056900	H -5.06260000 3.18660500 -5.06124400	H -1.48406400 -2.49703700 6.35312500	H -1.78329500 3.31832600 6.01466500	H 0.76794000 5.50927100 4.36997600	H -1.73755000 -3.69068300 5.57388600	H 0.73321300 -5.17949800 3.85955400	H -1.61289100 2.32576100 5.93387200	H 6.61321100 -0.73780000 -0.64936500	H -7.84136000 0.42262300 -1.17542100			H -7.02769100 -5.28167000 -4.35832200
		H -7.73584800 -1.03208500 -3.69065000	H -7.13066600 0.09452600 -4.93802700	H -6.54773100 1.79164000 -5.27626300	H -6.76167600 2.76057000 -4.77100700	H -3.21616800 -2.82689400 6.56861700	H -3.53096400 3.42393200 6.31256000	H 0.56275200 4.46944900 5.78172900	H -1.43536100 -2.29297100 6.61181000	H 0.40781500 -4.19600400 5.29162300	H -2.18483100 3.97062600 6.22262900	C 6.04054800 -0.74524000 4.97329400	H -6.88651700 -1.05066400 -1.05515600			H -5.56622100 -5.91210400 -3.54060300
		H -6.85054600 0.42096100 -3.23092800	H -6.49236600 1.47666300 -4.05239400	H -5.73873000 2.74227700 -4.03062800	H -5.81213300 3.52392100 -3.49676700	H -2.35657700 -3.46738800 5.16584800	H -2.78471600 1.86658900 5.94915600	H 1.93041300 5.59791100 5.69335700	H 3.64882600 0.20196700 -2.56024600	H -0.41431600 -5.75397600 5.06819100	H -3.34240500 2.63816700 6.18367500	H 5.57556500 -0.21307200 5.80816000	C -6.91779200 0.18644900 4.48715800
												H 5.59379300 -1.74570600 4.92536700	H -6.53296500 0.90184000 5.21989600
												H 7.10437900 -0.87805200 5.19859200	H -8.00947100 0.16227500 4.56776800
												H -4.04131400 -1.44301700 3.49556800	H -6.55222600 -0.80825000 4.77390100
